# Supplementary material for: Ring opening polymerization of d,l-lactide and ε-caprolactone catalysed by (pyrazol-1-yl)copper(ii) carboxylate complexes
Source: RSC Adv. 2021 Apr 12;11(22):13475–85. doi: 10.1039/d1ra00339a (PMC8697578; doi:10.1039/d1ra00339a)
Supplement: RA-011-D1RA00339A-s002 [file RA-011-D1RA00339A-s002.cif]

# Electronic Supplementary Material (ESI) for RSC Advances.
# This journal is © The Royal Society of Chemistry 2021

####################################################################### 
# 
# This file contains crystal structure data downloaded from the 
# Cambridge Structural Database (CSD) hosted by the Cambridge 
# Crystallographic Data Centre (CCDC).
# 
# Full information about CCDC data access policies and citation 
# guidelines are available at http://www.ccdc.cam.ac.uk/access/V1 
# 
# Audit and citation data items may have been added by the CCDC. 
# Please retain this information to preserve the provenance of 
# this file and to allow appropriate attribution of the data. 
# 
#######################################################################

data_darkwa136
_database_code_depnum_ccdc_archive 'CCDC 2051015'
loop_
_audit_author_name
_audit_author_address
'Ilia A. Guzei'
;University of Wisconsin Madison
United States of America
;
_audit_update_record             
;
2020-12-17 deposited with the CCDC.	2021-03-24 downloaded from the CCDC.
;
_audit_creation_date             2020-12-07
_audit_creation_method           
;
Olex2 1.3
(compiled 2020.11.12 svn.r5f609507 for OlexSys, GUI svn.r6226)
;
_shelx_SHELXL_version_number     2018/3
_chemical_name_common            ?
_chemical_name_systematic        
;

;
_chemical_formula_moiety         'C64 H64 Cu2 N8 O12, 7.074(H2 O)'
_chemical_formula_sum            'C64 H78.15 Cu2 N8 O19.07'
_chemical_formula_weight         1391.77
_chemical_melting_point          ?
loop_
_atom_type_symbol
_atom_type_description
_atom_type_scat_dispersion_real
_atom_type_scat_dispersion_imag
_atom_type_scat_source
C C 0.0033 0.0016 'International Tables Vol C Tables 4.2.6.8 and 6.1.1.4'
H H 0.0000 0.0000 'International Tables Vol C Tables 4.2.6.8 and 6.1.1.4'
Cu Cu 0.3201 1.2651 'International Tables Vol C Tables 4.2.6.8 and 6.1.1.4'
N N 0.0061 0.0033 'International Tables Vol C Tables 4.2.6.8 and 6.1.1.4'
O O 0.0106 0.0060 'International Tables Vol C Tables 4.2.6.8 and 6.1.1.4'

_shelx_space_group_comment       
;
The symmetry employed for this shelxl refinement is uniquely defined
by the following loop, which should always be used as a source of
symmetry information in preference to the above space-group names.
They are only intended as comments.
;
_space_group_crystal_system      monoclinic
_space_group_IT_number           14
_space_group_name_H-M_alt        'P 1 21/n 1'
_space_group_name_Hall           '-P 2yn'
loop_
_space_group_symop_operation_xyz
'x, y, z'
'-x+1/2, y+1/2, -z+1/2'
'-x, -y, -z'
'x-1/2, -y-1/2, z-1/2'

_cell_length_a                   9.7157(3)
_cell_length_b                   21.1150(6)
_cell_length_c                   17.2695(5)
_cell_angle_alpha                90
_cell_angle_beta                 101.485(2)
_cell_angle_gamma                90
_cell_volume                     3471.85(18)
_cell_formula_units_Z            2
_cell_measurement_reflns_used    8793
_cell_measurement_temperature    100(1)
_cell_measurement_theta_max      29.3689
_cell_measurement_theta_min      2.8809
_shelx_estimated_absorpt_T_max   0.947
_shelx_estimated_absorpt_T_min   0.928
_exptl_absorpt_coefficient_mu    0.687
_exptl_absorpt_correction_T_max  0.9470
_exptl_absorpt_correction_T_min  0.9281
_exptl_absorpt_correction_type   analytical
_exptl_absorpt_process_details   
;
SADABS  (Bruker-AXS, 2007)
;
_exptl_absorpt_special_details   ?
_exptl_crystal_colour            green
_exptl_crystal_colour_primary    green
_exptl_crystal_density_diffrn    1.331
_exptl_crystal_density_meas      ?
_exptl_crystal_density_method    'not measured'
_exptl_crystal_description       block
_exptl_crystal_F_000             1458
_exptl_crystal_size_max          0.11
_exptl_crystal_size_mid          0.1
_exptl_crystal_size_min          0.08
_exptl_transmission_factor_max   ?
_exptl_transmission_factor_min   ?
_diffrn_reflns_av_R_equivalents  0.0511
_diffrn_reflns_av_unetI/netI     0.0385
_diffrn_reflns_Laue_measured_fraction_full 0.997
_diffrn_reflns_Laue_measured_fraction_max 0.998
_diffrn_reflns_limit_h_max       13
_diffrn_reflns_limit_h_min       -13
_diffrn_reflns_limit_k_max       29
_diffrn_reflns_limit_k_min       -30
_diffrn_reflns_limit_l_max       24
_diffrn_reflns_limit_l_min       -24
_diffrn_reflns_number            57515
_diffrn_reflns_point_group_measured_fraction_full 0.997
_diffrn_reflns_point_group_measured_fraction_max 0.998
_diffrn_reflns_theta_full        25.000
_diffrn_reflns_theta_max         30.575
_diffrn_reflns_theta_min         2.881
_diffrn_ambient_temperature      100.15
_diffrn_detector_area_resol_mean ?
_diffrn_measured_fraction_theta_full 0.997
_diffrn_measured_fraction_theta_max 0.998
_diffrn_measurement_device_type  'Bruker SMART APEX2 area detector'
_diffrn_measurement_method       '0.60\% \w and 0.6\% \f scans'
_diffrn_radiation_type           MoK\a
_diffrn_radiation_wavelength     0.71073
_diffrn_source                   ?
_reflns_Friedel_coverage         0.000
_reflns_Friedel_fraction_full    .
_reflns_Friedel_fraction_max     .
_reflns_number_gt                8216
_reflns_number_total             10630
_reflns_special_details          
;
 Reflections were merged by SHELXL according to the crystal
 class for the calculation of statistics and refinement.
 
 _reflns_Friedel_fraction is defined as the number of unique
 Friedel pairs measured divided by the number that would be
 possible theoretically, ignoring centric projections and
 systematic absences.
;
_reflns_threshold_expression     'I > 2\s(I)'
_computing_cell_refinement       'SAINT Ver. 7.24A (Bruker-AXS, 2007)'
_computing_data_collection       'APEX2 Ver. 2.1-4 (Bruker-AXS, 2009)'
_computing_data_reduction        'SAINT Ver. 7.24A'
_computing_molecular_graphics    'Olex2 1.3 (Dolomanov et al., 2009)'
_computing_publication_material  'Olex2 1.3 (Dolomanov et al., 2009)'
_computing_structure_refinement  'SHELXL 2018/3 (Sheldrick, 2015)'
_computing_structure_solution    'SHELXS  (Sheldrick, 2008)'
_refine_diff_density_max         0.738
_refine_diff_density_min         -0.470
_refine_diff_density_rms         0.078
_refine_ls_extinction_coef       .
_refine_ls_extinction_method     none
_refine_ls_goodness_of_fit_ref   1.059
_refine_ls_hydrogen_treatment    mixed
_refine_ls_matrix_type           full
_refine_ls_number_parameters     460
_refine_ls_number_reflns         10630
_refine_ls_number_restraints     16
_refine_ls_R_factor_all          0.0657
_refine_ls_R_factor_gt           0.0457
_refine_ls_restrained_S_all      1.059
_refine_ls_shift/su_max          0.001
_refine_ls_shift/su_mean         0.000
_refine_ls_structure_factor_coef Fsqd
_refine_ls_weighting_details     
'w=1/[\s^2^(Fo^2^)+(0.0602P)^2^+2.9809P] where P=(Fo^2^+2Fc^2^)/3'
_refine_ls_weighting_scheme      calc
_refine_ls_wR_factor_gt          0.1201
_refine_ls_wR_factor_ref         0.1302
_refine_special_details          ?
_olex2_refinement_description    
;
1. Fixed Uiso
 At 1.2 times of:
  All C(H) groups, All C(H,H) groups, All C(H,H,H,H,H,H) groups
 At 1.5 times of:
  All C(H,H,H) groups, All O(H) groups, All O(H,H) groups
2. Restrained distances
 O7-H7A = O7-H7B = O8-H8B = O8-H8A = O9-H9A = O9-H9B = O10-H10A = O10-H10B
 0.9584 with sigma of 0.002
 H10A-O9 = O9-H10B
 3.355 with sigma of 0.003
 H7A-H7B = H8B-H8A = H9A-H9B = H10A-H10B
 1.515 with sigma of 0.005
 O3-H3 = O6-H6
 0.84 with sigma of 0.01
3. Others
 Sof(O10)=Sof(H10A)=Sof(H10B)=FVAR(1)
 Sof(O7)=Sof(H7A)=Sof(H7B)=FVAR(2)
 Sof(O8)=Sof(H8A)=Sof(H8B)=FVAR(3)
 Sof(O9)=Sof(H9A)=Sof(H9B)=FVAR(4)
 Sof(H32D)=Sof(H32E)=Sof(H32F)=1-FVAR(5)
 Sof(H32A)=Sof(H32B)=Sof(H32C)=FVAR(5)
4.a Secondary CH2 refined with riding coordinates:
 C20(H20A,H20B), C27(H27A,H27B)
4.b Me refined with riding coordinates:
 C15(H15A,H15B,H15C), C19(H19A,H19B,H19C), C28(H28A,H28B,H28C)
4.c Aromatic/amide H refined with riding coordinates:
 C3(H3A), C4(H4), C6(H6A), C7(H7), C10(H10), C11(H11), C13(H13), C14(H14),
 C17(H17), C22(H22), C23(H23), C24(H24), C25(H25), C30(H30)
4.d Disordered Me refined as rotating group:
 C32(H32A,H32B,H32C,H32D,H32E,H32F)
;
_atom_sites_solution_hydrogens   mixed
_atom_sites_solution_primary     direct
_atom_sites_solution_secondary   ?
loop_
_atom_site_label
_atom_site_type_symbol
_atom_site_fract_x
_atom_site_fract_y
_atom_site_fract_z
_atom_site_U_iso_or_equiv
_atom_site_adp_type
_atom_site_occupancy
_atom_site_site_symmetry_order
_atom_site_calc_flag
_atom_site_refinement_flags_posn
_atom_site_refinement_flags_adp
_atom_site_refinement_flags_occupancy
_atom_site_disorder_assembly
_atom_site_disorder_group
Cu1 Cu 0.39739(2) 0.03581(2) 0.95731(2) 0.01592(7) Uani 1 1 d . . . . .
O1 O 0.33344(16) 0.05122(8) 1.05667(9) 0.0281(3) Uani 1 1 d . . . . .
O2 O 0.51011(16) -0.00416(8) 1.12714(9) 0.0283(4) Uani 1 1 d . . . . .
O3 O 0.1244(2) 0.02008(10) 1.37820(11) 0.0397(4) Uani 1 1 d D . . . .
H3 H 0.179(3) 0.0114(18) 1.4222(12) 0.059 Uiso 1 1 d D U . . .
O4 O 0.53606(15) 0.10393(7) 0.98103(9) 0.0252(3) Uani 1 1 d . . . . .
O5 O 0.70556(16) 0.04440(8) 1.05243(12) 0.0324(4) Uani 1 1 d . . . . .
O6 O 0.99309(16) 0.31182(8) 1.11009(9) 0.0255(3) Uani 1 1 d D . . . .
H6 H 1.0739(16) 0.3002(14) 1.1340(16) 0.038 Uiso 1 1 d D U . . .
N1 N 0.23995(16) 0.08928(8) 0.87411(10) 0.0187(3) Uani 1 1 d . . . . .
N2 N 0.26058(17) 0.11136(9) 0.80266(10) 0.0207(3) Uani 1 1 d . . . . .
N3 N 0.78222(17) 0.21821(9) 0.76721(10) 0.0232(4) Uani 1 1 d . . . . .
N4 N 0.74732(18) 0.22273(9) 0.68696(11) 0.0243(4) Uani 1 1 d . . . . .
C1 C 0.3958(2) 0.02602(9) 1.11947(12) 0.0187(4) Uani 1 1 d . . . . .
C2 C 0.3307(2) 0.02954(10) 1.19010(12) 0.0214(4) Uani 1 1 d . . . . .
C3 C 0.1971(2) 0.05496(12) 1.18463(13) 0.0272(5) Uani 1 1 d . . . . .
H3A H 0.151799 0.074709 1.136897 0.033 Uiso 1 1 calc R U . . .
C4 C 0.1292(2) 0.05189(13) 1.24781(14) 0.0318(5) Uani 1 1 d . . . . .
H4 H 0.037291 0.068801 1.243111 0.038 Uiso 1 1 calc R U . . .
C5 C 0.1960(2) 0.02395(12) 1.31812(13) 0.0287(5) Uani 1 1 d . . . . .
C6 C 0.3320(3) 0.00044(13) 1.32567(13) 0.0322(5) Uani 1 1 d . . . . .
H6A H 0.378849 -0.017505 1.374243 0.039 Uiso 1 1 calc R U . . .
C7 C 0.3983(2) 0.00341(12) 1.26181(13) 0.0294(5) Uani 1 1 d . . . . .
H7 H 0.491057 -0.012567 1.266918 0.035 Uiso 1 1 calc R U . . .
C8 C 0.65497(19) 0.09655(10) 1.02455(11) 0.0190(4) Uani 1 1 d . . . . .
C9 C 0.74404(19) 0.15361(10) 1.04599(11) 0.0185(4) Uani 1 1 d . . . . .
C10 C 0.8777(2) 0.14689(10) 1.09309(13) 0.0227(4) Uani 1 1 d . . . . .
H10 H 0.911223 0.105858 1.109814 0.027 Uiso 1 1 calc R U . . .
C11 C 0.9618(2) 0.19887(11) 1.11568(13) 0.0235(4) Uani 1 1 d . . . . .
H11 H 1.052234 0.193729 1.148214 0.028 Uiso 1 1 calc R U . . .
C12 C 0.9136(2) 0.25900(10) 1.09055(11) 0.0202(4) Uani 1 1 d . . . . .
C13 C 0.7798(2) 0.26636(10) 1.04298(11) 0.0197(4) Uani 1 1 d . . . . .
H13 H 0.746747 0.307299 1.025556 0.024 Uiso 1 1 calc R U . . .
C14 C 0.6963(2) 0.21382(10) 1.02153(11) 0.0189(4) Uani 1 1 d . . . . .
H14 H 0.605266 0.218879 0.989715 0.023 Uiso 1 1 calc R U . . .
C15 C 0.0347(2) 0.05983(12) 0.93084(14) 0.0280(5) Uani 1 1 d . . . . .
H15A H -0.067541 0.058180 0.913139 0.042 Uiso 1 1 calc R U . . .
H15B H 0.070178 0.017395 0.946884 0.042 Uiso 1 1 calc R U . . .
H15C H 0.058428 0.088838 0.975820 0.042 Uiso 1 1 calc R U . . .
C16 C 0.1000(2) 0.08270(10) 0.86512(12) 0.0211(4) Uani 1 1 d . . . . .
C17 C 0.0336(2) 0.10060(11) 0.78903(13) 0.0248(4) Uani 1 1 d . . . . .
H17 H -0.064498 0.100088 0.767888 0.030 Uiso 1 1 calc R U . . .
C18 C 0.1381(2) 0.11914(11) 0.75071(12) 0.0247(4) Uani 1 1 d . . . . .
C19 C 0.1314(3) 0.14417(14) 0.66940(14) 0.0348(5) Uani 1 1 d . . . . .
H19A H 0.033231 0.146078 0.641531 0.052 Uiso 1 1 calc R U . . .
H19B H 0.172306 0.186744 0.672472 0.052 Uiso 1 1 calc R U . . .
H19C H 0.184274 0.116158 0.640715 0.052 Uiso 1 1 calc R U . . .
C20 C 0.3995(2) 0.13289(10) 0.79467(12) 0.0219(4) Uani 1 1 d . . . . .
H20A H 0.408781 0.127613 0.738975 0.026 Uiso 1 1 calc R U . . .
H20B H 0.471065 0.105653 0.827611 0.026 Uiso 1 1 calc R U . . .
C21 C 0.4295(2) 0.20129(10) 0.81857(12) 0.0205(4) Uani 1 1 d . . . . .
C22 C 0.3253(2) 0.23986(11) 0.83809(14) 0.0274(5) Uani 1 1 d . . . . .
H22 H 0.234502 0.222724 0.836955 0.033 Uiso 1 1 calc R U . . .
C23 C 0.3511(2) 0.30254(12) 0.85907(15) 0.0306(5) Uani 1 1 d . . . . .
H23 H 0.278719 0.327868 0.872802 0.037 Uiso 1 1 calc R U . . .
C24 C 0.4827(2) 0.32850(12) 0.86007(14) 0.0288(5) Uani 1 1 d . . . . .
H24 H 0.501134 0.371607 0.874183 0.035 Uiso 1 1 calc R U . . .
C25 C 0.5869(2) 0.29059(11) 0.84016(13) 0.0250(4) Uani 1 1 d . . . . .
H25 H 0.676487 0.308441 0.839755 0.030 Uiso 1 1 calc R U . . .
C26 C 0.5634(2) 0.22713(10) 0.82079(12) 0.0210(4) Uani 1 1 d . . . . .
C27 C 0.6845(2) 0.18552(11) 0.80726(13) 0.0238(4) Uani 1 1 d . . . . .
H27A H 0.736313 0.169866 0.858927 0.029 Uiso 1 1 calc R U . . .
H27B H 0.645808 0.148286 0.775383 0.029 Uiso 1 1 calc R U . . .
C28 C 0.9622(2) 0.25462(16) 0.88311(15) 0.0396(6) Uani 1 1 d . . . . .
H28A H 1.045067 0.282117 0.891676 0.059 Uiso 1 1 calc R U . . .
H28B H 0.893346 0.271342 0.912320 0.059 Uiso 1 1 calc R U . . .
H28C H 0.989872 0.211788 0.901841 0.059 Uiso 1 1 calc R U . . .
C29 C 0.8986(2) 0.25251(12) 0.79717(14) 0.0281(5) Uani 1 1 d . . . . .
C30 C 0.9405(2) 0.28018(13) 0.73340(15) 0.0322(5) Uani 1 1 d . . . . .
H30 H 1.019155 0.307185 0.734663 0.039 Uiso 1 1 calc R U . . .
C31 C 0.8442(2) 0.26051(12) 0.66649(14) 0.0287(5) Uani 1 1 d . . . . .
C32 C 0.8375(3) 0.27604(15) 0.58112(16) 0.0416(6) Uani 1 1 d . . . . .
H32A H 0.810270 0.238166 0.548920 0.050 Uiso 0.36(3) 1 calc R U P . .
H32B H 0.929960 0.290536 0.573857 0.050 Uiso 0.36(3) 1 calc R U P . .
H32C H 0.768100 0.309574 0.564789 0.050 Uiso 0.36(3) 1 calc R U P . .
H32D H 0.861950 0.320684 0.576124 0.050 Uiso 0.64(3) 1 calc R U P . .
H32E H 0.742260 0.268315 0.551187 0.050 Uiso 0.64(3) 1 calc R U P . .
H32F H 0.904120 0.249277 0.560255 0.050 Uiso 0.64(3) 1 calc R U P . .
O7 O 0.4852(2) 0.09006(10) 1.49805(12) 0.0359(6) Uani 0.916(7) 1 d D . P . .
H7A H 0.494(3) 0.1233(10) 1.5365(14) 0.054 Uiso 0.916(7) 1 d D U P . .
H7B H 0.423(3) 0.0601(11) 1.5152(17) 0.054 Uiso 0.916(7) 1 d D U P . .
O8 O 0.70303(19) 0.00974(10) 1.48744(11) 0.0303(6) Uani 0.893(7) 1 d D . P . .
H8A H 0.637(3) 0.0440(10) 1.4818(16) 0.045 Uiso 0.893(7) 1 d D U P . .
H8B H 0.738(3) 0.0102(14) 1.4394(10) 0.045 Uiso 0.893(7) 1 d D U P . .
O9 O 0.8221(2) 0.01382(11) 1.36051(12) 0.0390(7) Uani 0.904(7) 1 d D . P . .
H9A H 0.784(3) 0.0319(16) 1.3099(10) 0.059 Uiso 0.904(7) 1 d D U P . .
H9B H 0.9215(6) 0.0126(18) 1.3635(19) 0.059 Uiso 0.904(7) 1 d D U P . .
O10 O 0.7095(2) 0.08318(12) 1.22856(12) 0.0385(8) Uani 0.824(7) 1 d D . P . .
H10A H 0.668(3) 0.0634(3) 1.1796(5) 0.058 Uiso 0.824(7) 1 d D U P . .
H10B H 0.7560(17) 0.1197(8) 1.2129(10) 0.058 Uiso 0.824(7) 1 d D U P . .

loop_
_atom_site_aniso_label
_atom_site_aniso_U_11
_atom_site_aniso_U_22
_atom_site_aniso_U_33
_atom_site_aniso_U_23
_atom_site_aniso_U_13
_atom_site_aniso_U_12
Cu1 0.01028(10) 0.02034(12) 0.01702(11) 0.00140(9) 0.00239(7) 0.00073(8)
O1 0.0228(7) 0.0422(10) 0.0209(7) 0.0081(6) 0.0088(6) 0.0137(7)
O2 0.0245(7) 0.0426(10) 0.0177(7) 0.0006(6) 0.0037(6) 0.0156(7)
O3 0.0344(9) 0.0612(13) 0.0275(8) 0.0097(8) 0.0161(7) 0.0135(9)
O4 0.0202(7) 0.0246(8) 0.0269(7) 0.0054(6) -0.0048(6) -0.0058(6)
O5 0.0154(7) 0.0225(8) 0.0549(11) 0.0048(7) -0.0039(7) -0.0004(6)
O6 0.0208(7) 0.0241(8) 0.0286(8) -0.0010(6) -0.0018(6) -0.0040(6)
N1 0.0138(7) 0.0245(9) 0.0186(7) 0.0057(6) 0.0050(6) 0.0016(6)
N2 0.0143(7) 0.0286(9) 0.0198(8) 0.0048(7) 0.0046(6) 0.0002(6)
N3 0.0129(7) 0.0346(10) 0.0229(8) 0.0032(7) 0.0054(6) 0.0028(7)
N4 0.0164(7) 0.0340(10) 0.0230(8) 0.0043(7) 0.0051(6) 0.0041(7)
C1 0.0149(8) 0.0208(10) 0.0206(9) -0.0003(7) 0.0044(7) -0.0002(7)
C2 0.0196(9) 0.0266(11) 0.0191(9) -0.0003(8) 0.0064(7) 0.0043(8)
C3 0.0221(10) 0.0375(12) 0.0231(10) 0.0064(9) 0.0068(8) 0.0104(9)
C4 0.0207(10) 0.0493(15) 0.0272(11) 0.0047(10) 0.0085(8) 0.0113(10)
C5 0.0269(10) 0.0381(13) 0.0234(10) 0.0024(9) 0.0105(8) 0.0052(9)
C6 0.0312(11) 0.0448(15) 0.0215(10) 0.0053(10) 0.0071(9) 0.0143(10)
C7 0.0249(10) 0.0401(14) 0.0240(10) 0.0017(9) 0.0070(8) 0.0134(9)
C8 0.0135(8) 0.0250(10) 0.0194(8) -0.0007(7) 0.0052(7) -0.0007(7)
C9 0.0133(8) 0.0237(10) 0.0184(8) -0.0008(7) 0.0027(6) -0.0013(7)
C10 0.0158(8) 0.0224(10) 0.0285(10) 0.0031(8) 0.0010(7) 0.0010(7)
C11 0.0147(8) 0.0268(11) 0.0268(10) 0.0020(8) -0.0015(7) -0.0016(7)
C12 0.0182(9) 0.0246(10) 0.0173(8) -0.0014(7) 0.0024(7) -0.0024(7)
C13 0.0197(9) 0.0212(10) 0.0176(8) -0.0002(7) 0.0024(7) 0.0012(7)
C14 0.0148(8) 0.0271(10) 0.0148(8) -0.0002(7) 0.0026(6) 0.0007(7)
C15 0.0149(9) 0.0393(13) 0.0309(11) 0.0091(10) 0.0071(8) 0.0023(8)
C16 0.0130(8) 0.0256(10) 0.0248(9) 0.0039(8) 0.0041(7) 0.0013(7)
C17 0.0163(9) 0.0304(11) 0.0261(10) 0.0054(8) 0.0004(7) 0.0012(8)
C18 0.0215(9) 0.0300(11) 0.0211(9) 0.0048(8) 0.0005(7) 0.0023(8)
C19 0.0342(12) 0.0454(15) 0.0237(10) 0.0119(10) 0.0031(9) 0.0031(11)
C20 0.0166(8) 0.0269(10) 0.0244(9) 0.0055(8) 0.0095(7) 0.0015(7)
C21 0.0152(8) 0.0277(10) 0.0200(9) 0.0049(8) 0.0069(7) 0.0031(7)
C22 0.0168(9) 0.0330(12) 0.0347(11) 0.0034(9) 0.0111(8) 0.0024(8)
C23 0.0225(10) 0.0335(13) 0.0390(12) 0.0009(10) 0.0136(9) 0.0058(9)
C24 0.0255(10) 0.0291(12) 0.0324(11) 0.0006(9) 0.0073(9) 0.0021(9)
C25 0.0162(9) 0.0314(11) 0.0271(10) 0.0026(9) 0.0036(7) -0.0010(8)
C26 0.0133(8) 0.0294(11) 0.0205(9) 0.0055(8) 0.0041(7) 0.0037(7)
C27 0.0148(8) 0.0320(11) 0.0261(10) 0.0067(8) 0.0074(7) 0.0029(8)
C28 0.0176(10) 0.0702(19) 0.0306(12) -0.0103(12) 0.0041(9) -0.0026(11)
C29 0.0122(8) 0.0420(13) 0.0310(11) -0.0040(10) 0.0065(8) -0.0007(8)
C30 0.0176(9) 0.0406(14) 0.0415(13) -0.0024(11) 0.0132(9) -0.0038(9)
C31 0.0213(10) 0.0356(12) 0.0319(11) 0.0046(9) 0.0118(8) 0.0028(9)
C32 0.0358(13) 0.0581(18) 0.0340(13) 0.0145(12) 0.0148(11) 0.0021(12)
O7 0.0381(11) 0.0322(12) 0.0382(11) -0.0080(8) 0.0097(8) 0.0039(8)
O8 0.0299(10) 0.0389(12) 0.0244(9) 0.0034(8) 0.0111(7) 0.0057(8)
O9 0.0331(11) 0.0502(14) 0.0383(12) 0.0055(9) 0.0180(9) 0.0043(9)
O10 0.0390(13) 0.0524(16) 0.0228(10) -0.0051(9) 0.0030(8) -0.0130(10)

_geom_special_details            
;
 All esds (except the esd in the dihedral angle between two l.s. planes)
 are estimated using the full covariance matrix.  The cell esds are taken
 into account individually in the estimation of esds in distances, angles
 and torsion angles; correlations between esds in cell parameters are only
 used when they are defined by crystal symmetry.  An approximate (isotropic)
 treatment of cell esds is used for estimating esds involving l.s. planes.
;
loop_
_geom_bond_atom_site_label_1
_geom_bond_atom_site_label_2
_geom_bond_distance
_geom_bond_site_symmetry_2
_geom_bond_publ_flag
Cu1 Cu1 2.6955(5) 3_657 ?
Cu1 O1 1.9649(15) . ?
Cu1 O2 1.9757(15) 3_657 ?
Cu1 O4 1.9576(15) . ?
Cu1 O5 1.9570(16) 3_657 ?
Cu1 N1 2.1917(16) . ?
O1 C1 1.251(2) . ?
O2 C1 1.265(2) . ?
O3 H3 0.856(10) . ?
O3 C5 1.362(3) . ?
O4 C8 1.256(2) . ?
O5 C8 1.262(3) . ?
O6 H6 0.847(10) . ?
O6 C12 1.360(3) . ?
N1 N2 1.371(2) . ?
N1 C16 1.345(2) . ?
N2 C18 1.350(3) . ?
N2 C20 1.457(2) . ?
N3 N4 1.363(2) . ?
N3 C27 1.455(3) . ?
N3 C29 1.355(3) . ?
N4 C31 1.334(3) . ?
C1 C2 1.483(3) . ?
C2 C3 1.390(3) . ?
C2 C7 1.395(3) . ?
C3 H3A 0.9500 . ?
C3 C4 1.384(3) . ?
C4 H4 0.9500 . ?
C4 C5 1.389(3) . ?
C5 C6 1.392(3) . ?
C6 H6A 0.9500 . ?
C6 C7 1.385(3) . ?
C7 H7 0.9500 . ?
C8 C9 1.487(3) . ?
C9 C10 1.396(3) . ?
C9 C14 1.390(3) . ?
C10 H10 0.9500 . ?
C10 C11 1.378(3) . ?
C11 H11 0.9500 . ?
C11 C12 1.392(3) . ?
C12 C13 1.401(3) . ?
C13 H13 0.9500 . ?
C13 C14 1.381(3) . ?
C14 H14 0.9500 . ?
C15 H15A 0.9800 . ?
C15 H15B 0.9800 . ?
C15 H15C 0.9800 . ?
C15 C16 1.487(3) . ?
C16 C17 1.396(3) . ?
C17 H17 0.9500 . ?
C17 C18 1.375(3) . ?
C18 C19 1.489(3) . ?
C19 H19A 0.9800 . ?
C19 H19B 0.9800 . ?
C19 H19C 0.9800 . ?
C20 H20A 0.9900 . ?
C20 H20B 0.9900 . ?
C20 C21 1.514(3) . ?
C21 C22 1.392(3) . ?
C21 C26 1.404(3) . ?
C22 H22 0.9500 . ?
C22 C23 1.382(4) . ?
C23 H23 0.9500 . ?
C23 C24 1.389(3) . ?
C24 H24 0.9500 . ?
C24 C25 1.386(3) . ?
C25 H25 0.9500 . ?
C25 C26 1.389(3) . ?
C26 C27 1.523(3) . ?
C27 H27A 0.9900 . ?
C27 H27B 0.9900 . ?
C28 H28A 0.9800 . ?
C28 H28B 0.9800 . ?
C28 H28C 0.9800 . ?
C28 C29 1.490(3) . ?
C29 C30 1.378(3) . ?
C30 H30 0.9500 . ?
C30 C31 1.398(3) . ?
C31 C32 1.499(3) . ?
C32 H32A 0.9800 . ?
C32 H32B 0.9800 . ?
C32 H32C 0.9800 . ?
C32 H32D 0.9800 . ?
C32 H32E 0.9800 . ?
C32 H32F 0.9800 . ?
O7 H7A 0.958(2) . ?
O7 H7B 0.958(2) . ?
O8 H8A 0.958(2) . ?
O8 H8B 0.958(2) . ?
O9 H9A 0.958(2) . ?
O9 H9B 0.958(2) . ?
O10 H10A 0.959(2) . ?
O10 H10B 0.959(2) . ?

loop_
_geom_angle_atom_site_label_1
_geom_angle_atom_site_label_2
_geom_angle_atom_site_label_3
_geom_angle
_geom_angle_site_symmetry_1
_geom_angle_site_symmetry_3
_geom_angle_publ_flag
O1 Cu1 Cu1 86.75(4) . 3_657 ?
O1 Cu1 O2 165.95(6) . 3_657 ?
O1 Cu1 N1 100.75(6) . . ?
O2 Cu1 Cu1 79.53(4) 3_657 3_657 ?
O2 Cu1 N1 92.92(6) 3_657 . ?
O4 Cu1 Cu1 83.94(5) . 3_657 ?
O4 Cu1 O1 91.13(7) . . ?
O4 Cu1 O2 90.44(7) . 3_657 ?
O4 Cu1 N1 96.90(6) . . ?
O5 Cu1 Cu1 82.60(5) 3_657 3_657 ?
O5 Cu1 O1 88.47(8) 3_657 . ?
O5 Cu1 O2 86.77(8) 3_657 3_657 ?
O5 Cu1 O4 166.54(6) 3_657 . ?
O5 Cu1 N1 96.39(7) 3_657 . ?
N1 Cu1 Cu1 172.42(5) . 3_657 ?
C1 O1 Cu1 120.27(13) . . ?
C1 O2 Cu1 127.76(13) . 3_657 ?
C5 O3 H3 112(3) . . ?
C8 O4 Cu1 123.13(14) . . ?
C8 O5 Cu1 124.67(13) . 3_657 ?
C12 O6 H6 108(2) . . ?
N2 N1 Cu1 123.88(12) . . ?
C16 N1 Cu1 125.46(13) . . ?
C16 N1 N2 104.90(15) . . ?
N1 N2 C20 119.73(16) . . ?
C18 N2 N1 111.85(16) . . ?
C18 N2 C20 127.57(17) . . ?
N4 N3 C27 117.56(17) . . ?
C29 N3 N4 111.74(18) . . ?
C29 N3 C27 130.21(19) . . ?
C31 N4 N3 105.40(18) . . ?
O1 C1 O2 124.66(18) . . ?
O1 C1 C2 118.67(17) . . ?
O2 C1 C2 116.64(18) . . ?
C3 C2 C1 120.55(18) . . ?
C3 C2 C7 118.76(19) . . ?
C7 C2 C1 120.53(18) . . ?
C2 C3 H3A 119.6 . . ?
C4 C3 C2 120.9(2) . . ?
C4 C3 H3A 119.6 . . ?
C3 C4 H4 120.1 . . ?
C3 C4 C5 119.7(2) . . ?
C5 C4 H4 120.1 . . ?
O3 C5 C4 118.0(2) . . ?
O3 C5 C6 121.8(2) . . ?
C4 C5 C6 120.2(2) . . ?
C5 C6 H6A 120.3 . . ?
C7 C6 C5 119.5(2) . . ?
C7 C6 H6A 120.3 . . ?
C2 C7 H7 119.6 . . ?
C6 C7 C2 120.9(2) . . ?
C6 C7 H7 119.6 . . ?
O4 C8 O5 125.36(19) . . ?
O4 C8 C9 117.96(18) . . ?
O5 C8 C9 116.68(17) . . ?
C10 C9 C8 119.40(18) . . ?
C14 C9 C8 121.55(17) . . ?
C14 C9 C10 119.04(18) . . ?
C9 C10 H10 119.5 . . ?
C11 C10 C9 121.0(2) . . ?
C11 C10 H10 119.5 . . ?
C10 C11 H11 120.2 . . ?
C10 C11 C12 119.63(18) . . ?
C12 C11 H11 120.2 . . ?
O6 C12 C11 122.07(18) . . ?
O6 C12 C13 117.97(19) . . ?
C11 C12 C13 119.96(19) . . ?
C12 C13 H13 120.2 . . ?
C14 C13 C12 119.67(19) . . ?
C14 C13 H13 120.2 . . ?
C9 C14 H14 119.6 . . ?
C13 C14 C9 120.72(18) . . ?
C13 C14 H14 119.6 . . ?
H15A C15 H15B 109.5 . . ?
H15A C15 H15C 109.5 . . ?
H15B C15 H15C 109.5 . . ?
C16 C15 H15A 109.5 . . ?
C16 C15 H15B 109.5 . . ?
C16 C15 H15C 109.5 . . ?
N1 C16 C15 121.38(18) . . ?
N1 C16 C17 110.36(18) . . ?
C17 C16 C15 128.26(18) . . ?
C16 C17 H17 126.8 . . ?
C18 C17 C16 106.43(18) . . ?
C18 C17 H17 126.8 . . ?
N2 C18 C17 106.46(18) . . ?
N2 C18 C19 122.5(2) . . ?
C17 C18 C19 131.0(2) . . ?
C18 C19 H19A 109.5 . . ?
C18 C19 H19B 109.5 . . ?
C18 C19 H19C 109.5 . . ?
H19A C19 H19B 109.5 . . ?
H19A C19 H19C 109.5 . . ?
H19B C19 H19C 109.5 . . ?
N2 C20 H20A 108.8 . . ?
N2 C20 H20B 108.8 . . ?
N2 C20 C21 113.79(17) . . ?
H20A C20 H20B 107.7 . . ?
C21 C20 H20A 108.8 . . ?
C21 C20 H20B 108.8 . . ?
C22 C21 C20 120.95(18) . . ?
C22 C21 C26 118.7(2) . . ?
C26 C21 C20 120.32(18) . . ?
C21 C22 H22 119.3 . . ?
C23 C22 C21 121.4(2) . . ?
C23 C22 H22 119.3 . . ?
C22 C23 H23 120.0 . . ?
C22 C23 C24 120.0(2) . . ?
C24 C23 H23 120.0 . . ?
C23 C24 H24 120.5 . . ?
C25 C24 C23 119.0(2) . . ?
C25 C24 H24 120.5 . . ?
C24 C25 H25 119.2 . . ?
C24 C25 C26 121.6(2) . . ?
C26 C25 H25 119.2 . . ?
C21 C26 C27 120.76(19) . . ?
C25 C26 C21 119.23(19) . . ?
C25 C26 C27 119.90(18) . . ?
N3 C27 C26 113.35(18) . . ?
N3 C27 H27A 108.9 . . ?
N3 C27 H27B 108.9 . . ?
C26 C27 H27A 108.9 . . ?
C26 C27 H27B 108.9 . . ?
H27A C27 H27B 107.7 . . ?
H28A C28 H28B 109.5 . . ?
H28A C28 H28C 109.5 . . ?
H28B C28 H28C 109.5 . . ?
C29 C28 H28A 109.5 . . ?
C29 C28 H28B 109.5 . . ?
C29 C28 H28C 109.5 . . ?
N3 C29 C28 123.0(2) . . ?
N3 C29 C30 106.2(2) . . ?
C30 C29 C28 130.8(2) . . ?
C29 C30 H30 126.9 . . ?
C29 C30 C31 106.2(2) . . ?
C31 C30 H30 126.9 . . ?
N4 C31 C30 110.5(2) . . ?
N4 C31 C32 119.8(2) . . ?
C30 C31 C32 129.7(2) . . ?
C31 C32 H32A 109.5 . . ?
C31 C32 H32B 109.5 . . ?
C31 C32 H32C 109.5 . . ?
C31 C32 H32D 109.5 . . ?
C31 C32 H32E 109.5 . . ?
C31 C32 H32F 109.5 . . ?
H32A C32 H32B 109.5 . . ?
H32A C32 H32C 109.5 . . ?
H32A C32 H32D 141.1 . . ?
H32A C32 H32E 56.3 . . ?
H32A C32 H32F 56.3 . . ?
H32B C32 H32C 109.5 . . ?
H32B C32 H32D 56.3 . . ?
H32B C32 H32E 141.1 . . ?
H32B C32 H32F 56.3 . . ?
H32C C32 H32D 56.3 . . ?
H32C C32 H32E 56.3 . . ?
H32C C32 H32F 141.1 . . ?
H32D C32 H32E 109.5 . . ?
H32D C32 H32F 109.5 . . ?
H32E C32 H32F 109.5 . . ?
H7A O7 H7B 104.2(5) . . ?
H8A O8 H8B 104.6(5) . . ?
H9A O9 H9B 104.9(5) . . ?
H10A O10 H10B 104.1(5) . . ?

loop_
_geom_hbond_atom_site_label_D
_geom_hbond_atom_site_label_H
_geom_hbond_atom_site_label_A
_geom_hbond_distance_DH
_geom_hbond_distance_HA
_geom_hbond_distance_DA
_geom_hbond_angle_DHA
_geom_hbond_site_symmetry_A
_geom_hbond_publ_flag
O3 H3 O8 0.856(10) 1.799(11) 2.654(3) 177(4) 3_658 yes
O6 H6 N4 0.847(10) 1.816(10) 2.663(2) 178(3) 4_666 yes
O7 H7A O6 0.958(2) 1.870(5) 2.825(3) 174(3) 4_566 yes
O7 H7B O8 0.958(2) 1.915(10) 2.834(3) 160(2) 3_658 yes
O8 H8A O7 0.958(2) 1.836(11) 2.747(3) 158(2) . yes
O8 H8B O9 0.958(2) 1.723(5) 2.676(3) 173(3) . yes
O9 H9A O10 0.958(2) 1.807(10) 2.746(3) 166(3) . yes
O9 H9B O3 0.958(2) 1.943(6) 2.895(3) 172(4) 1_655 yes
O10 H10A O2 0.959(2) 2.154(15) 2.978(3) 143(2) . yes

loop_
_geom_torsion_atom_site_label_1
_geom_torsion_atom_site_label_2
_geom_torsion_atom_site_label_3
_geom_torsion_atom_site_label_4
_geom_torsion
_geom_torsion_site_symmetry_1
_geom_torsion_site_symmetry_2
_geom_torsion_site_symmetry_3
_geom_torsion_site_symmetry_4
_geom_torsion_publ_flag
Cu1 O1 C1 O2 8.5(3) . . . . ?
Cu1 O1 C1 C2 -169.58(14) . . . . ?
Cu1 O2 C1 O1 -13.8(3) 3_657 . . . ?
Cu1 O2 C1 C2 164.34(15) 3_657 . . . ?
Cu1 O4 C8 O5 6.8(3) . . . . ?
Cu1 O4 C8 C9 -172.67(13) . . . . ?
Cu1 O5 C8 O4 -6.4(3) 3_657 . . . ?
Cu1 O5 C8 C9 173.10(14) 3_657 . . . ?
Cu1 N1 N2 C18 155.03(15) . . . . ?
Cu1 N1 N2 C20 -34.7(2) . . . . ?
Cu1 N1 C16 C15 26.6(3) . . . . ?
Cu1 N1 C16 C17 -153.99(15) . . . . ?
O1 C1 C2 C3 6.1(3) . . . . ?
O1 C1 C2 C7 -178.4(2) . . . . ?
O2 C1 C2 C3 -172.2(2) . . . . ?
O2 C1 C2 C7 3.3(3) . . . . ?
O3 C5 C6 C7 177.6(2) . . . . ?
O4 C8 C9 C10 -178.85(19) . . . . ?
O4 C8 C9 C14 2.4(3) . . . . ?
O5 C8 C9 C10 1.6(3) . . . . ?
O5 C8 C9 C14 -177.07(19) . . . . ?
O6 C12 C13 C14 179.64(18) . . . . ?
N1 N2 C18 C17 -0.9(3) . . . . ?
N1 N2 C18 C19 178.4(2) . . . . ?
N1 N2 C20 C21 -85.2(2) . . . . ?
N1 C16 C17 C18 -0.4(3) . . . . ?
N2 N1 C16 C15 -179.6(2) . . . . ?
N2 N1 C16 C17 -0.2(2) . . . . ?
N2 C20 C21 C22 -6.2(3) . . . . ?
N2 C20 C21 C26 174.32(17) . . . . ?
N3 N4 C31 C30 -0.1(3) . . . . ?
N3 N4 C31 C32 -179.9(2) . . . . ?
N3 C29 C30 C31 0.1(3) . . . . ?
N4 N3 C27 C26 -82.2(2) . . . . ?
N4 N3 C29 C28 -178.3(2) . . . . ?
N4 N3 C29 C30 -0.1(3) . . . . ?
C1 C2 C3 C4 172.6(2) . . . . ?
C1 C2 C7 C6 -173.1(2) . . . . ?
C2 C3 C4 C5 1.0(4) . . . . ?
C3 C2 C7 C6 2.5(4) . . . . ?
C3 C4 C5 O3 -178.1(2) . . . . ?
C3 C4 C5 C6 1.5(4) . . . . ?
C4 C5 C6 C7 -1.9(4) . . . . ?
C5 C6 C7 C2 -0.1(4) . . . . ?
C7 C2 C3 C4 -3.0(4) . . . . ?
C8 C9 C10 C11 -178.43(19) . . . . ?
C8 C9 C14 C13 179.07(18) . . . . ?
C9 C10 C11 C12 -0.7(3) . . . . ?
C10 C9 C14 C13 0.4(3) . . . . ?
C10 C11 C12 O6 -178.97(19) . . . . ?
C10 C11 C12 C13 0.4(3) . . . . ?
C11 C12 C13 C14 0.3(3) . . . . ?
C12 C13 C14 C9 -0.6(3) . . . . ?
C14 C9 C10 C11 0.3(3) . . . . ?
C15 C16 C17 C18 179.0(2) . . . . ?
C16 N1 N2 C18 0.7(2) . . . . ?
C16 N1 N2 C20 170.89(18) . . . . ?
C16 C17 C18 N2 0.8(3) . . . . ?
C16 C17 C18 C19 -178.5(3) . . . . ?
C18 N2 C20 C21 83.3(3) . . . . ?
C20 N2 C18 C17 -170.2(2) . . . . ?
C20 N2 C18 C19 9.2(4) . . . . ?
C20 C21 C22 C23 -179.2(2) . . . . ?
C20 C21 C26 C25 177.71(19) . . . . ?
C20 C21 C26 C27 -6.1(3) . . . . ?
C21 C22 C23 C24 0.8(4) . . . . ?
C21 C26 C27 N3 146.42(19) . . . . ?
C22 C21 C26 C25 -1.8(3) . . . . ?
C22 C21 C26 C27 174.43(19) . . . . ?
C22 C23 C24 C25 -0.3(4) . . . . ?
C23 C24 C25 C26 -1.3(3) . . . . ?
C24 C25 C26 C21 2.3(3) . . . . ?
C24 C25 C26 C27 -173.9(2) . . . . ?
C25 C26 C27 N3 -37.4(3) . . . . ?
C26 C21 C22 C23 0.3(3) . . . . ?
C27 N3 N4 C31 172.93(19) . . . . ?
C27 N3 C29 C28 10.1(4) . . . . ?
C27 N3 C29 C30 -171.8(2) . . . . ?
C28 C29 C30 C31 178.1(3) . . . . ?
C29 N3 N4 C31 0.1(2) . . . . ?
C29 N3 C27 C26 89.1(3) . . . . ?
C29 C30 C31 N4 0.0(3) . . . . ?
C29 C30 C31 C32 179.8(3) . . . . ?

_shelx_res_file                  
;
TITL DARKWA136 IN P2(1)/N
    darkwa136.res
    created by SHELXL-2018/3 at 16:29:45 on 04-Dec-2020
REM DFIX 2.946 0.001 O10 O2_$1
REM FCF_FILTER (MSL, UW-MADISON) INSERTED 71 OMIT INSTRUCTIONS
REM FOR OUTLIER REFLECTIONS WITH THE CUTOFF VALUE OF 4.84342.
REM The weighting scheme has been updated.
CELL 0.71073 9.7157 21.115 17.2695 90 101.485 90
ZERR 2 0.0003 0.0006 0.0005 0 0.002 0
LATT 1
SYMM 0.5-X,0.5+Y,0.5-Z
SFAC C H Cu N O
UNIT 128 156.3 4 16 38.15
EQIV $1 0.5+X,0.5-Y,0.5+Z
EQIV $2 1-X,-Y,2-Z
EQIV $3 1-X,-Y,3-Z
EQIV $4 -0.5+X,0.5-Y,0.5+Z
EQIV $5 1+X,+Y,+Z
DFIX 0.9584 0.002 O7 H7a O7 H7b O8 H8b O8 H8a O9 H9a O9 H9b O10 H10a O10 H10b
DFIX 3.355 0.003 H10a O9 O9 H10b
DFIX 1.515 0.005 H7a H7b H8b H8a H9a H9b H10a H10b
DFIX 0.84 0.01 O3 H3 O6 H6

L.S. 12
PLAN  10
SIZE 0.11 0.1 0.08
TEMP -173
MPLA 4 O1 O4 O2_$2 O5_$2 Cu1
HTAB O6 N4_$1
HTAB O10 O2
CONF
HTAB O3 O8_$3
HTAB O7 O6_$4
HTAB O7 O8_$3
HTAB O8 O7
HTAB O8 O9
HTAB O9 O3_$5
HTAB O9 O10
BOND $H
MORE -1
fmap 2
acta 50
REM <olex2.extras>
REM <HklSrc "%.\\Darkwa136.hkl">
REM </olex2.extras>

WGHT    0.060200    2.980900
FVAR       0.10434   0.82370   0.91590   0.89321   0.90400   0.35820
CU1   3    0.397388    0.035810    0.957311    11.00000    0.01028    0.02034 =
         0.01702    0.00140    0.00239    0.00073
O1    5    0.333443    0.051219    1.056674    11.00000    0.02285    0.04223 =
         0.02095    0.00809    0.00883    0.01372
O2    5    0.510112   -0.004157    1.127142    11.00000    0.02448    0.04261 =
         0.01769    0.00058    0.00375    0.01556
O3    5    0.124361    0.020083    1.378196    11.00000    0.03436    0.06119 =
         0.02754    0.00974    0.01607    0.01351
H3    2    0.179073    0.011438    1.422210    11.00000   -1.50000
O4    5    0.536061    0.103932    0.981026    11.00000    0.02021    0.02462 =
         0.02692    0.00542   -0.00477   -0.00579
O5    5    0.705563    0.044397    1.052425    11.00000    0.01538    0.02250 =
         0.05489    0.00480   -0.00385   -0.00040
O6    5    0.993088    0.311824    1.110092    11.00000    0.02080    0.02414 =
         0.02865   -0.00104   -0.00183   -0.00401
H6    2    1.073916    0.300244    1.133966    11.00000   -1.50000
N1    4    0.239950    0.089276    0.874105    11.00000    0.01379    0.02449 =
         0.01856    0.00572    0.00500    0.00158
N2    4    0.260582    0.111364    0.802664    11.00000    0.01433    0.02855 =
         0.01980    0.00480    0.00457    0.00024
N3    4    0.782215    0.218215    0.767213    11.00000    0.01291    0.03461 =
         0.02290    0.00316    0.00538    0.00277
N4    4    0.747320    0.222728    0.686962    11.00000    0.01639    0.03400 =
         0.02298    0.00428    0.00513    0.00407
C1    1    0.395753    0.026021    1.119466    11.00000    0.01487    0.02085 =
         0.02062   -0.00032    0.00437   -0.00025
C2    1    0.330696    0.029539    1.190104    11.00000    0.01959    0.02656 =
         0.01909   -0.00029    0.00643    0.00431
C3    1    0.197093    0.054964    1.184628    11.00000    0.02210    0.03748 =
         0.02308    0.00638    0.00679    0.01043
AFIX  43
H3A   2    0.151799    0.074709    1.136897    11.00000   -1.20000
AFIX   0
C4    1    0.129190    0.051886    1.247814    11.00000    0.02067    0.04925 =
         0.02717    0.00472    0.00851    0.01133
AFIX  43
H4    2    0.037291    0.068801    1.243111    11.00000   -1.20000
AFIX   0
C5    1    0.196040    0.023952    1.318124    11.00000    0.02691    0.03811 =
         0.02345    0.00245    0.01050    0.00519
C6    1    0.331965    0.000437    1.325670    11.00000    0.03122    0.04480 =
         0.02150    0.00535    0.00713    0.01429
AFIX  43
H6A   2    0.378849   -0.017505    1.374243    11.00000   -1.20000
AFIX   0
C7    1    0.398276    0.003410    1.261809    11.00000    0.02488    0.04012 =
         0.02400    0.00169    0.00697    0.01342
AFIX  43
H7    2    0.491057   -0.012567    1.266918    11.00000   -1.20000
AFIX   0
C8    1    0.654967    0.096546    1.024553    11.00000    0.01352    0.02505 =
         0.01935   -0.00070    0.00523   -0.00072
C9    1    0.744042    0.153606    1.045990    11.00000    0.01329    0.02371 =
         0.01840   -0.00082    0.00274   -0.00131
C10   1    0.877727    0.146889    1.093087    11.00000    0.01580    0.02242 =
         0.02851    0.00306    0.00100    0.00100
AFIX  43
H10   2    0.911223    0.105858    1.109814    11.00000   -1.20000
AFIX   0
C11   1    0.961827    0.198873    1.115677    11.00000    0.01469    0.02683 =
         0.02677    0.00197   -0.00151   -0.00161
AFIX  43
H11   2    1.052234    0.193729    1.148214    11.00000   -1.20000
AFIX   0
C12   1    0.913579    0.258999    1.090552    11.00000    0.01816    0.02461 =
         0.01728   -0.00139    0.00236   -0.00240
C13   1    0.779828    0.266361    1.042977    11.00000    0.01973    0.02124 =
         0.01761   -0.00025    0.00237    0.00123
AFIX  43
H13   2    0.746747    0.307299    1.025556    11.00000   -1.20000
AFIX   0
C14   1    0.696327    0.213818    1.021534    11.00000    0.01478    0.02706 =
         0.01484   -0.00024    0.00257    0.00070
AFIX  43
H14   2    0.605266    0.218879    0.989715    11.00000   -1.20000
AFIX   0
C15   1    0.034697    0.059829    0.930840    11.00000    0.01492    0.03934 =
         0.03094    0.00906    0.00711    0.00228
AFIX  33
H15A  2   -0.067541    0.058180    0.913139    11.00000   -1.50000
H15B  2    0.070178    0.017395    0.946884    11.00000   -1.50000
H15C  2    0.058428    0.088838    0.975820    11.00000   -1.50000
AFIX   0
C16   1    0.099963    0.082698    0.865119    11.00000    0.01296    0.02557 =
         0.02481    0.00386    0.00412    0.00129
C17   1    0.033559    0.100603    0.789027    11.00000    0.01629    0.03040 =
         0.02606    0.00539    0.00035    0.00124
AFIX  43
H17   2   -0.064498    0.100088    0.767888    11.00000   -1.20000
AFIX   0
C18   1    0.138140    0.119137    0.750708    11.00000    0.02150    0.02998 =
         0.02110    0.00478    0.00055    0.00229
C19   1    0.131413    0.144170    0.669404    11.00000    0.03423    0.04541 =
         0.02365    0.01187    0.00307    0.00305
AFIX  33
H19A  2    0.033231    0.146078    0.641531    11.00000   -1.50000
H19B  2    0.172306    0.186744    0.672472    11.00000   -1.50000
H19C  2    0.184274    0.116158    0.640715    11.00000   -1.50000
AFIX   0
C20   1    0.399509    0.132885    0.794669    11.00000    0.01658    0.02692 =
         0.02436    0.00545    0.00953    0.00151
AFIX  23
H20A  2    0.408781    0.127613    0.738975    11.00000   -1.20000
H20B  2    0.471065    0.105653    0.827611    11.00000   -1.20000
AFIX   0
C21   1    0.429499    0.201288    0.818574    11.00000    0.01519    0.02766 =
         0.02003    0.00494    0.00693    0.00311
C22   1    0.325290    0.239862    0.838087    11.00000    0.01681    0.03298 =
         0.03473    0.00340    0.01107    0.00243
AFIX  43
H22   2    0.234502    0.222724    0.836955    11.00000   -1.20000
AFIX   0
C23   1    0.351055    0.302543    0.859067    11.00000    0.02249    0.03346 =
         0.03901    0.00086    0.01356    0.00580
AFIX  43
H23   2    0.278719    0.327868    0.872802    11.00000   -1.20000
AFIX   0
C24   1    0.482713    0.328501    0.860066    11.00000    0.02552    0.02914 =
         0.03239    0.00061    0.00734    0.00210
AFIX  43
H24   2    0.501134    0.371607    0.874183    11.00000   -1.20000
AFIX   0
C25   1    0.586883    0.290585    0.840158    11.00000    0.01616    0.03138 =
         0.02705    0.00262    0.00361   -0.00097
AFIX  43
H25   2    0.676487    0.308441    0.839755    11.00000   -1.20000
AFIX   0
C26   1    0.563405    0.227128    0.820788    11.00000    0.01332    0.02936 =
         0.02053    0.00555    0.00406    0.00370
C27   1    0.684500    0.185523    0.807255    11.00000    0.01478    0.03201 =
         0.02612    0.00667    0.00740    0.00287
AFIX  23
H27A  2    0.736313    0.169866    0.858927    11.00000   -1.20000
H27B  2    0.645808    0.148286    0.775383    11.00000   -1.20000
AFIX   0
C28   1    0.962157    0.254620    0.883109    11.00000    0.01760    0.07016 =
         0.03062   -0.01032    0.00410   -0.00257
AFIX  33
H28A  2    1.045067    0.282117    0.891676    11.00000   -1.50000
H28B  2    0.893346    0.271342    0.912320    11.00000   -1.50000
H28C  2    0.989872    0.211788    0.901841    11.00000   -1.50000
AFIX   0
C29   1    0.898564    0.252512    0.797167    11.00000    0.01221    0.04199 =
         0.03096   -0.00404    0.00654   -0.00065
C30   1    0.940534    0.280178    0.733399    11.00000    0.01760    0.04059 =
         0.04146   -0.00243    0.01316   -0.00383
AFIX  43
H30   2    1.019155    0.307185    0.734663    11.00000   -1.20000
AFIX   0
C31   1    0.844153    0.260509    0.666490    11.00000    0.02130    0.03557 =
         0.03195    0.00459    0.01178    0.00278
C32   1    0.837549    0.276041    0.581124    11.00000    0.03583    0.05813 =
         0.03399    0.01455    0.01480    0.00211
AFIX 127
H32A  2    0.810270    0.238166    0.548920    61.00000   -1.20000
H32B  2    0.929960    0.290536    0.573857    61.00000   -1.20000
H32C  2    0.768100    0.309574    0.564789    61.00000   -1.20000
H32D  2    0.861950    0.320684    0.576124   -61.00000   -1.20000
H32E  2    0.742260    0.268315    0.551187   -61.00000   -1.20000
H32F  2    0.904120    0.249277    0.560255   -61.00000   -1.20000
AFIX   0

O7    5    0.485176    0.090062    1.498051    31.00000    0.03811    0.03217 =
         0.03823   -0.00795    0.00968    0.00387
H7A   2    0.494380    0.123293    1.536543    31.00000   -1.50000
H7B   2    0.423425    0.060123    1.515242    31.00000   -1.50000
O8    5    0.703033    0.009744    1.487443    41.00000    0.02991    0.03893 =
         0.02440    0.00337    0.01110    0.00568
H8A   2    0.637259    0.044042    1.481806    41.00000   -1.50000
H8B   2    0.738293    0.010165    1.439449    41.00000   -1.50000
O9    5    0.822057    0.013820    1.360513    51.00000    0.03307    0.05018 =
         0.03830    0.00552    0.01800    0.00433
H9A   2    0.784441    0.031930    1.309858    51.00000   -1.50000
H9B   2    0.921520    0.012620    1.363513    51.00000   -1.50000
O10   5    0.709459    0.083181    1.228557    21.00000    0.03900    0.05238 =
         0.02278   -0.00513    0.00301   -0.01295
H10A  2    0.667593    0.063370    1.179555    21.00000   -1.50000
H10B  2    0.755995    0.119660    1.212930    21.00000   -1.50000
HKLF 4


REM  DARKWA136 IN P2(1)/N
REM wR2 = 0.130213, GooF = S = 1.05936, Restrained GooF = 1.05878 for all data
REM R1 = 0.045654 for 8216 Fo > 4sig(Fo) and 0.065693 for all 10630 data
REM 460 parameters refined using 16 restraints

END

WGHT      0.0606      3.0153

REM Highest difference peak  0.738,  deepest hole -0.470,  1-sigma level  0.078
Q1    1   0.3864 -0.0084  0.9516  11.00000  0.05    0.74
Q2    1   0.2248  0.0866  1.4014  11.00000  0.05    0.57
Q3    1   0.4138  0.0799  0.9663  11.00000  0.05    0.52
Q4    1   0.7581  0.2334  1.0329  11.00000  0.05    0.49
Q5    1   0.4008  0.0393  1.3393  11.00000  0.05    0.48
Q6    1   0.7098  0.1241  1.0371  11.00000  0.05    0.45
Q7    1   0.9397  0.2242  1.0888  11.00000  0.05    0.45
Q8    1   0.4238  0.1650  0.8149  11.00000  0.05    0.44
Q9    1   0.8527  0.2594  1.0643  11.00000  0.05    0.44
Q10   1   0.2752  0.0628  1.3365  11.00000  0.05    0.43
;
_shelx_res_checksum              68712
_olex2_submission_special_instructions 'No special instructions were received'
_vrf_PLAT420_darkwa136           
;
PROBLEM: D-H Without Acceptor       O10      --H10B     .     Please Check 
RESPONSE: This is indeed the case. 
;
_vrf_PLAT601_darkwa136           
;
PROBLEM: Unit Cell Contains Solvent Accessible VOIDS of .         36 Ang**3
RESPONSE: No additional electron density that can be attributed to 
a solvent molecules was detected. 
;
_vrf_PLAT910_darkwa136           
;
PROBLEM: Missing # of FCF Reflection(s) Below Theta(Min).         10 Note  
RESPONSE: Several reflections were omitted on statistical grounds 
during the data processing
and structure refinement stages. 
;
_vrf_PLAT911_darkwa136           
;
PROBLEM: Missing FCF Refl Between Thmin & STh/L=    0.600          9 Report
RESPONSE: Several reflections were omitted on statistical grounds 
during the data processing
and structure refinement stages.
;
####################################################################### 
# 
# This file contains crystal structure data downloaded from the 
# Cambridge Structural Database (CSD) hosted by the Cambridge 
# Crystallographic Data Centre (CCDC).
# 
# Full information about CCDC data access policies and citation 
# guidelines are available at http://www.ccdc.cam.ac.uk/access/V1 
# 
# Audit and citation data items may have been added by the CCDC. 
# Please retain this information to preserve the provenance of 
# this file and to allow appropriate attribution of the data. 
# 
#######################################################################

data_darkwa132
_database_code_depnum_ccdc_archive 'CCDC 2051017'
loop_
_audit_author_name
_audit_author_address
'Ilia A. Guzei'
;University of Wisconsin Madison
United States of America
;
_audit_update_record             
;
2020-12-17 deposited with the CCDC.	2021-03-24 downloaded from the CCDC.
;
_audit_creation_date             2020-12-07
_audit_creation_method           
;
Olex2 1.3
(compiled 2020.11.12 svn.r5f609507 for OlexSys, GUI svn.r6226)
;
_shelx_SHELXL_version_number     2018/3
_chemical_name_common            ?
_chemical_name_systematic        ?
_chemical_formula_moiety         'C32 H28 Cu N8 O12'
_chemical_formula_sum            'C32 H28 Cu N8 O12'
_chemical_formula_weight         780.16
_chemical_melting_point          ?
loop_
_atom_type_symbol
_atom_type_description
_atom_type_scat_dispersion_real
_atom_type_scat_dispersion_imag
_atom_type_scat_source
C C 0.0033 0.0016 'International Tables Vol C Tables 4.2.6.8 and 6.1.1.4'
H H 0.0000 0.0000 'International Tables Vol C Tables 4.2.6.8 and 6.1.1.4'
Cu Cu 0.3201 1.2651 'International Tables Vol C Tables 4.2.6.8 and 6.1.1.4'
N N 0.0061 0.0033 'International Tables Vol C Tables 4.2.6.8 and 6.1.1.4'
O O 0.0106 0.0060 'International Tables Vol C Tables 4.2.6.8 and 6.1.1.4'

_shelx_space_group_comment       
;
The symmetry employed for this shelxl refinement is uniquely defined
by the following loop, which should always be used as a source of
symmetry information in preference to the above space-group names.
They are only intended as comments.
;
_space_group_crystal_system      monoclinic
_space_group_IT_number           14
_space_group_name_H-M_alt        'P 1 21/c 1'
_space_group_name_Hall           '-P 2ybc'
loop_
_space_group_symop_operation_xyz
'x, y, z'
'-x, y+1/2, -z+1/2'
'-x, -y, -z'
'x, -y-1/2, z-1/2'

_cell_length_a                   14.1819(5)
_cell_length_b                   19.8388(7)
_cell_length_c                   11.9610(5)
_cell_angle_alpha                90
_cell_angle_beta                 96.814(2)
_cell_angle_gamma                90
_cell_volume                     3341.5(2)
_cell_formula_units_Z            4
_cell_measurement_reflns_used    9717
_cell_measurement_temperature    100(1)
_cell_measurement_theta_max      30.58
_cell_measurement_theta_min      1.45
_shelx_estimated_absorpt_T_max   0.944
_shelx_estimated_absorpt_T_min   0.862
_exptl_absorpt_coefficient_mu    0.732
_exptl_absorpt_correction_T_max  0.9438
_exptl_absorpt_correction_T_min  0.8615
_exptl_absorpt_correction_type   analytical
_exptl_absorpt_process_details   
;
SADABS  (Bruker-AXS, 2007)
;
_exptl_absorpt_special_details   ?
_exptl_crystal_colour            blue
_exptl_crystal_colour_primary    blue
_exptl_crystal_density_diffrn    1.551
_exptl_crystal_density_meas      ?
_exptl_crystal_density_method    'not measured'
_exptl_crystal_description       plate
_exptl_crystal_F_000             1604
_exptl_crystal_size_max          0.21
_exptl_crystal_size_mid          0.1
_exptl_crystal_size_min          0.08
_exptl_transmission_factor_max   ?
_exptl_transmission_factor_min   ?
_diffrn_reflns_av_R_equivalents  0.0709
_diffrn_reflns_av_unetI/netI     0.0251
_diffrn_reflns_Laue_measured_fraction_full 0.995
_diffrn_reflns_Laue_measured_fraction_max 0.994
_diffrn_reflns_limit_h_max       20
_diffrn_reflns_limit_h_min       -20
_diffrn_reflns_limit_k_max       28
_diffrn_reflns_limit_k_min       -28
_diffrn_reflns_limit_l_max       17
_diffrn_reflns_limit_l_min       -17
_diffrn_reflns_number            125425
_diffrn_reflns_point_group_measured_fraction_full 0.995
_diffrn_reflns_point_group_measured_fraction_max 0.994
_diffrn_reflns_theta_full        25.000
_diffrn_reflns_theta_max         30.580
_diffrn_reflns_theta_min         1.446
_diffrn_ambient_temperature      100.15
_diffrn_detector_area_resol_mean ?
_diffrn_measured_fraction_theta_full 0.995
_diffrn_measured_fraction_theta_max 0.994
_diffrn_measurement_device_type  'Bruker SMART APEX2 area detector'
_diffrn_measurement_method       '0.60\% \w and 0.6\% \f scans'
_diffrn_radiation_type           MoK\a
_diffrn_radiation_wavelength     0.71073
_diffrn_source                   ?
_reflns_Friedel_coverage         0.000
_reflns_Friedel_fraction_full    .
_reflns_Friedel_fraction_max     .
_reflns_number_gt                8296
_reflns_number_total             10183
_reflns_special_details          
;
 Reflections were merged by SHELXL according to the crystal
 class for the calculation of statistics and refinement.
 
 _reflns_Friedel_fraction is defined as the number of unique
 Friedel pairs measured divided by the number that would be
 possible theoretically, ignoring centric projections and
 systematic absences.
;
_reflns_threshold_expression     'I > 2\s(I)'
_computing_cell_refinement       'SAINT Ver. 7.24A (Bruker-AXS, 2007)'
_computing_data_collection       'APEX2 Ver. 2.1-4 (Bruker-AXS, 2009)'
_computing_data_reduction        'SAINT Ver. 7.24A'
_computing_molecular_graphics    'Olex2 1.3 (Dolomanov et al., 2009)'
_computing_publication_material  'Olex2 1.3 (Dolomanov et al., 2009)'
_computing_structure_refinement  'XL  (Sheldrick, 2008)'
_computing_structure_solution    'SHELXS  (Sheldrick, 2008)'
_refine_diff_density_max         0.495
_refine_diff_density_min         -0.538
_refine_diff_density_rms         0.061
_refine_ls_extinction_coef       .
_refine_ls_extinction_method     none
_refine_ls_goodness_of_fit_ref   1.038
_refine_ls_hydrogen_treatment    constr
_refine_ls_matrix_type           full
_refine_ls_number_parameters     485
_refine_ls_number_reflns         10183
_refine_ls_number_restraints     0
_refine_ls_R_factor_all          0.0381
_refine_ls_R_factor_gt           0.0297
_refine_ls_restrained_S_all      1.038
_refine_ls_shift/su_max          0.001
_refine_ls_shift/su_mean         0.000
_refine_ls_structure_factor_coef Fsqd
_refine_ls_weighting_details     
'w=1/[\s^2^(Fo^2^)+(0.0511P)^2^+0.7131P] where P=(Fo^2^+2Fc^2^)/3'
_refine_ls_weighting_scheme      calc
_refine_ls_wR_factor_gt          0.0841
_refine_ls_wR_factor_ref         0.0881
_refine_special_details          ?
_olex2_refinement_description    
;
1. Fixed Uiso
 At 1.2 times of:
  All C(H) groups, All C(H,H) groups
 At 1.5 times of:
  All C(H,H,H) groups
2.a Secondary CH2 refined with riding coordinates:
 C13(H13A,H13B), C20(H20A,H20B)
2.b Aromatic/amide H refined with riding coordinates:
 C3(H3), C5(H5), C7(H7), C10(H10), C15(H15), C16(H16), C17(H17), C18(H18),
 C23(H23), C28(H28), C30(H30), C32(H32)
2.c Idealised Me refined as rotating group:
 C8(H8A,H8B,H8C), C12(H12A,H12B,H12C), C21(H21A,H21B,H21C), C25(H25A,H25B,H25C)
;
_atom_sites_solution_hydrogens   geom
_atom_sites_solution_primary     direct
_atom_sites_solution_secondary   ?
loop_
_atom_site_label
_atom_site_type_symbol
_atom_site_fract_x
_atom_site_fract_y
_atom_site_fract_z
_atom_site_U_iso_or_equiv
_atom_site_adp_type
_atom_site_occupancy
_atom_site_site_symmetry_order
_atom_site_calc_flag
_atom_site_refinement_flags_posn
_atom_site_refinement_flags_adp
_atom_site_refinement_flags_occupancy
_atom_site_disorder_assembly
_atom_site_disorder_group
Cu1 Cu 0.500000 0.500000 1.000000 0.01197(5) Uani 1 2 d S . P . .
Cu2 Cu 0.000000 0.500000 0.500000 0.01323(5) Uani 1 2 d S . P . .
O1 O 0.47263(6) 0.58651(4) 0.92805(7) 0.01728(16) Uani 1 1 d . . . . .
O2 O 0.55804(6) 0.62192(4) 1.08607(7) 0.02149(17) Uani 1 1 d . . . . .
O3 O 0.38578(7) 0.74710(5) 0.61724(8) 0.0291(2) Uani 1 1 d . . . . .
O4 O 0.36896(7) 0.84895(5) 0.67889(8) 0.0281(2) Uani 1 1 d . . . . .
O5 O 0.62971(8) 0.92384(5) 0.95274(10) 0.0341(2) Uani 1 1 d . . . . .
O6 O 0.67935(8) 0.85544(5) 1.08797(9) 0.0346(2) Uani 1 1 d . . . . .
O7 O 0.00701(6) 0.44732(4) 0.36194(7) 0.01707(16) Uani 1 1 d . . . . .
O8 O 0.09872(6) 0.39097(4) 0.49448(7) 0.01968(17) Uani 1 1 d . . . . .
O9 O 0.20795(8) 0.16506(5) 0.39604(9) 0.0350(2) Uani 1 1 d . . . . .
O10 O 0.22375(9) 0.14424(6) 0.22133(10) 0.0430(3) Uani 1 1 d . . . . .
O11 O -0.03708(7) 0.24779(5) -0.03675(8) 0.0316(2) Uani 1 1 d . . . . .
O12 O -0.04925(7) 0.35598(5) -0.01872(8) 0.02631(19) Uani 1 1 d . . . . .
N1 N 0.40317(8) 0.79187(5) 0.68681(9) 0.0211(2) Uani 1 1 d . . . . .
N2 N 0.63395(8) 0.86806(5) 0.99712(10) 0.0245(2) Uani 1 1 d . . . . .
N3 N 0.37545(7) 0.49786(4) 1.06165(8) 0.01388(18) Uani 1 1 d . . . . .
N4 N 0.28965(7) 0.49557(4) 0.99790(8) 0.01487(18) Uani 1 1 d . . . . .
N5 N 0.20036(7) 0.55173(5) 0.52607(8) 0.01654(18) Uani 1 1 d . . . . .
N6 N 0.11272(7) 0.55296(5) 0.46575(8) 0.01670(18) Uani 1 1 d . . . . .
N7 N 0.19443(8) 0.17818(5) 0.29560(10) 0.0258(2) Uani 1 1 d . . . . .
N8 N -0.02104(7) 0.30040(5) 0.01549(8) 0.01925(19) Uani 1 1 d . . . . .
C1 C 0.51796(8) 0.63124(6) 0.99020(10) 0.0162(2) Uani 1 1 d . . . . .
C2 C 0.52076(8) 0.69970(5) 0.93583(10) 0.0163(2) Uani 1 1 d . . . . .
C3 C 0.46579(8) 0.71259(6) 0.83410(10) 0.0170(2) Uani 1 1 d . . . . .
H3 H 0.427746 0.678160 0.796479 0.020 Uiso 1 1 calc R U . . .
C4 C 0.46765(8) 0.77674(6) 0.78867(10) 0.0178(2) Uani 1 1 d . . . . .
C5 C 0.52354(9) 0.82823(6) 0.83784(10) 0.0200(2) Uani 1 1 d . . . . .
H5 H 0.524575 0.871592 0.804316 0.024 Uiso 1 1 calc R U . . .
C6 C 0.57782(8) 0.81329(6) 0.93837(10) 0.0193(2) Uani 1 1 d . . . . .
C7 C 0.57736(8) 0.75034(6) 0.98927(10) 0.0182(2) Uani 1 1 d . . . . .
H7 H 0.614879 0.742018 1.059090 0.022 Uiso 1 1 calc R U . . .
C8 C 0.43693(10) 0.48437(7) 1.26244(11) 0.0247(3) Uani 1 1 d . . . . .
H8A H 0.414204 0.502046 1.330917 0.037 Uiso 1 1 calc R U . . .
H8B H 0.490130 0.511917 1.243399 0.037 Uiso 1 1 calc R U . . .
H8C H 0.458077 0.437678 1.275158 0.037 Uiso 1 1 calc R U . . .
C9 C 0.35844(8) 0.48662(6) 1.16790(10) 0.0169(2) Uani 1 1 d . . . . .
C10 C 0.26120(9) 0.47751(6) 1.17155(11) 0.0205(2) Uani 1 1 d . . . . .
H10 H 0.230321 0.468956 1.236380 0.025 Uiso 1 1 calc R U . . .
C11 C 0.21918(8) 0.48343(6) 1.06231(11) 0.0190(2) Uani 1 1 d . . . . .
C12 C 0.11810(9) 0.47921(7) 1.01298(13) 0.0273(3) Uani 1 1 d . . . . .
H12A H 0.099690 0.521271 0.973297 0.041 Uiso 1 1 calc R U . . .
H12B H 0.077955 0.472131 1.073214 0.041 Uiso 1 1 calc R U . . .
H12C H 0.110027 0.441439 0.959895 0.041 Uiso 1 1 calc R U . . .
C13 C 0.27982(8) 0.50526(5) 0.87684(10) 0.0156(2) Uani 1 1 d . . . . .
H13A H 0.232648 0.472615 0.841313 0.019 Uiso 1 1 calc R U . . .
H13B H 0.341415 0.495219 0.849264 0.019 Uiso 1 1 calc R U . . .
C14 C 0.24907(7) 0.57590(5) 0.83953(9) 0.01408(19) Uani 1 1 d . . . . .
C15 C 0.25354(8) 0.62938(6) 0.91532(10) 0.0167(2) Uani 1 1 d . . . . .
H15 H 0.274324 0.621549 0.992677 0.020 Uiso 1 1 calc R U . . .
C16 C 0.22789(8) 0.69424(6) 0.87900(10) 0.0179(2) Uani 1 1 d . . . . .
H16 H 0.231819 0.730456 0.931318 0.021 Uiso 1 1 calc R U . . .
C17 C 0.19665(8) 0.70590(6) 0.76652(10) 0.0185(2) Uani 1 1 d . . . . .
H17 H 0.178500 0.749993 0.741544 0.022 Uiso 1 1 calc R U . . .
C18 C 0.19197(8) 0.65262(6) 0.69021(10) 0.0172(2) Uani 1 1 d . . . . .
H18 H 0.170688 0.660708 0.613046 0.021 Uiso 1 1 calc R U . . .
C19 C 0.21806(8) 0.58771(5) 0.72552(9) 0.01447(19) Uani 1 1 d . . . . .
C20 C 0.21408(8) 0.52933(5) 0.64245(9) 0.0163(2) Uani 1 1 d . . . . .
H20A H 0.273965 0.503350 0.655665 0.020 Uiso 1 1 calc R U . . .
H20B H 0.161351 0.498858 0.656106 0.020 Uiso 1 1 calc R U . . .
C21 C 0.36615(9) 0.59111(7) 0.51940(12) 0.0279(3) Uani 1 1 d . . . . .
H21A H 0.368733 0.614226 0.592101 0.042 Uiso 1 1 calc R U . . .
H21B H 0.400517 0.617676 0.468243 0.042 Uiso 1 1 calc R U . . .
H21C H 0.395577 0.546530 0.530338 0.042 Uiso 1 1 calc R U . . .
C22 C 0.26524(9) 0.58334(6) 0.46998(11) 0.0216(2) Uani 1 1 d . . . . .
C23 C 0.21783(10) 0.60467(6) 0.36914(11) 0.0251(3) Uani 1 1 d . . . . .
H23 H 0.244094 0.628250 0.311011 0.030 Uiso 1 1 calc R U . . .
C24 C 0.12340(10) 0.58474(6) 0.36928(10) 0.0212(2) Uani 1 1 d . . . . .
C25 C 0.04141(11) 0.59340(7) 0.28009(11) 0.0283(3) Uani 1 1 d . . . . .
H25A H 0.049117 0.635363 0.238920 0.042 Uiso 1 1 calc R U . . .
H25B H -0.017671 0.595283 0.314961 0.042 Uiso 1 1 calc R U . . .
H25C H 0.038935 0.555233 0.227805 0.042 Uiso 1 1 calc R U . . .
C26 C 0.06028(8) 0.39755(5) 0.39654(9) 0.0155(2) Uani 1 1 d . . . . .
C27 C 0.07316(8) 0.34427(5) 0.30993(9) 0.0150(2) Uani 1 1 d . . . . .
C28 C 0.13000(8) 0.28855(6) 0.34027(10) 0.0171(2) Uani 1 1 d . . . . .
H28 H 0.163124 0.284924 0.413862 0.021 Uiso 1 1 calc R U . . .
C29 C 0.13738(8) 0.23842(6) 0.26108(10) 0.0185(2) Uani 1 1 d . . . . .
C30 C 0.09021(8) 0.24029(6) 0.15321(10) 0.0188(2) Uani 1 1 d . . . . .
H30 H 0.095762 0.205192 0.100352 0.023 Uiso 1 1 calc R U . . .
C31 C 0.03438(8) 0.29659(6) 0.12721(9) 0.0167(2) Uani 1 1 d . . . . .
C32 C 0.02472(8) 0.34870(5) 0.20258(9) 0.0157(2) Uani 1 1 d . . . . .
H32 H -0.014264 0.386552 0.180975 0.019 Uiso 1 1 calc R U . . .

loop_
_atom_site_aniso_label
_atom_site_aniso_U_11
_atom_site_aniso_U_22
_atom_site_aniso_U_33
_atom_site_aniso_U_23
_atom_site_aniso_U_13
_atom_site_aniso_U_12
Cu1 0.01202(9) 0.00891(9) 0.01477(9) 0.00246(6) 0.00074(7) 0.00015(6)
Cu2 0.02019(10) 0.00951(9) 0.00970(9) -0.00141(6) 0.00063(7) 0.00050(6)
O1 0.0167(4) 0.0116(3) 0.0232(4) 0.0047(3) 0.0012(3) 0.0008(3)
O2 0.0272(4) 0.0174(4) 0.0196(4) 0.0045(3) 0.0019(3) 0.0021(3)
O3 0.0394(6) 0.0255(5) 0.0214(5) 0.0013(4) -0.0011(4) -0.0004(4)
O4 0.0316(5) 0.0232(4) 0.0297(5) 0.0104(4) 0.0044(4) 0.0101(4)
O5 0.0431(6) 0.0143(4) 0.0452(6) 0.0024(4) 0.0064(5) -0.0062(4)
O6 0.0326(5) 0.0248(5) 0.0430(6) -0.0032(4) -0.0096(5) -0.0016(4)
O7 0.0242(4) 0.0129(3) 0.0139(4) -0.0027(3) 0.0012(3) 0.0020(3)
O8 0.0300(4) 0.0148(4) 0.0137(4) -0.0007(3) 0.0001(3) -0.0002(3)
O9 0.0457(6) 0.0249(5) 0.0326(6) 0.0048(4) -0.0024(5) 0.0112(4)
O10 0.0534(7) 0.0327(6) 0.0392(6) -0.0174(5) -0.0098(5) 0.0236(5)
O11 0.0348(5) 0.0284(5) 0.0288(5) -0.0171(4) -0.0078(4) 0.0052(4)
O12 0.0366(5) 0.0234(4) 0.0180(4) 0.0030(3) -0.0006(4) -0.0001(4)
N1 0.0238(5) 0.0196(5) 0.0207(5) 0.0077(4) 0.0054(4) 0.0019(4)
N2 0.0225(5) 0.0154(5) 0.0357(6) -0.0022(4) 0.0045(4) -0.0017(4)
N3 0.0135(4) 0.0122(4) 0.0155(4) 0.0004(3) 0.0001(3) 0.0003(3)
N4 0.0137(4) 0.0134(4) 0.0170(5) 0.0020(3) 0.0002(3) 0.0002(3)
N5 0.0216(5) 0.0133(4) 0.0148(4) -0.0014(3) 0.0027(3) -0.0016(3)
N6 0.0248(5) 0.0123(4) 0.0128(4) -0.0004(3) 0.0012(4) -0.0002(3)
N7 0.0277(5) 0.0156(5) 0.0320(6) -0.0060(4) -0.0053(5) 0.0047(4)
N8 0.0203(5) 0.0221(5) 0.0155(4) -0.0049(4) 0.0028(4) -0.0001(4)
C1 0.0167(5) 0.0121(5) 0.0208(5) 0.0033(4) 0.0058(4) 0.0026(4)
C2 0.0181(5) 0.0119(5) 0.0195(5) 0.0026(4) 0.0050(4) 0.0025(4)
C3 0.0194(5) 0.0127(5) 0.0196(5) 0.0020(4) 0.0054(4) 0.0018(4)
C4 0.0207(5) 0.0151(5) 0.0184(5) 0.0047(4) 0.0049(4) 0.0036(4)
C5 0.0230(6) 0.0125(5) 0.0256(6) 0.0042(4) 0.0078(5) 0.0020(4)
C6 0.0191(5) 0.0127(5) 0.0267(6) -0.0007(4) 0.0054(4) -0.0007(4)
C7 0.0186(5) 0.0143(5) 0.0218(5) 0.0013(4) 0.0029(4) 0.0020(4)
C8 0.0279(6) 0.0286(6) 0.0167(6) -0.0006(5) -0.0011(5) -0.0007(5)
C9 0.0206(5) 0.0142(5) 0.0159(5) -0.0002(4) 0.0019(4) -0.0003(4)
C10 0.0221(6) 0.0183(5) 0.0226(6) 0.0015(4) 0.0087(4) -0.0003(4)
C11 0.0157(5) 0.0155(5) 0.0263(6) 0.0018(4) 0.0046(4) -0.0003(4)
C12 0.0139(5) 0.0273(6) 0.0405(8) 0.0042(6) 0.0026(5) -0.0014(5)
C13 0.0169(5) 0.0129(5) 0.0160(5) -0.0006(4) -0.0015(4) 0.0010(4)
C14 0.0125(5) 0.0121(4) 0.0173(5) -0.0005(4) 0.0002(4) -0.0002(4)
C15 0.0170(5) 0.0158(5) 0.0165(5) -0.0015(4) -0.0008(4) -0.0002(4)
C16 0.0187(5) 0.0138(5) 0.0208(5) -0.0045(4) 0.0009(4) -0.0002(4)
C17 0.0201(5) 0.0117(5) 0.0234(6) -0.0008(4) 0.0015(4) 0.0010(4)
C18 0.0205(5) 0.0142(5) 0.0162(5) 0.0008(4) -0.0004(4) 0.0009(4)
C19 0.0144(5) 0.0124(5) 0.0166(5) -0.0014(4) 0.0012(4) -0.0002(4)
C20 0.0212(5) 0.0125(5) 0.0147(5) -0.0003(4) 0.0001(4) 0.0000(4)
C21 0.0254(6) 0.0239(6) 0.0362(7) -0.0065(5) 0.0110(5) -0.0059(5)
C22 0.0285(6) 0.0141(5) 0.0241(6) -0.0036(4) 0.0103(5) -0.0025(4)
C23 0.0394(7) 0.0165(5) 0.0218(6) 0.0013(4) 0.0133(5) -0.0021(5)
C24 0.0353(7) 0.0140(5) 0.0149(5) 0.0006(4) 0.0058(5) 0.0010(4)
C25 0.0446(8) 0.0239(6) 0.0156(6) 0.0050(5) 0.0007(5) 0.0039(5)
C26 0.0207(5) 0.0114(4) 0.0146(5) -0.0019(4) 0.0035(4) -0.0021(4)
C27 0.0197(5) 0.0110(4) 0.0146(5) -0.0018(4) 0.0032(4) -0.0018(4)
C28 0.0210(5) 0.0133(5) 0.0167(5) -0.0015(4) 0.0009(4) -0.0016(4)
C29 0.0201(5) 0.0118(5) 0.0230(6) -0.0024(4) 0.0006(4) 0.0021(4)
C30 0.0210(5) 0.0146(5) 0.0209(5) -0.0059(4) 0.0033(4) -0.0003(4)
C31 0.0200(5) 0.0165(5) 0.0137(5) -0.0028(4) 0.0023(4) -0.0016(4)
C32 0.0206(5) 0.0122(5) 0.0146(5) -0.0009(4) 0.0036(4) -0.0004(4)

_geom_special_details            
;
 All esds (except the esd in the dihedral angle between two l.s. planes)
 are estimated using the full covariance matrix.  The cell esds are taken
 into account individually in the estimation of esds in distances, angles
 and torsion angles; correlations between esds in cell parameters are only
 used when they are defined by crystal symmetry.  An approximate (isotropic)
 treatment of cell esds is used for estimating esds involving l.s. planes.
;
loop_
_geom_bond_atom_site_label_1
_geom_bond_atom_site_label_2
_geom_bond_distance
_geom_bond_site_symmetry_2
_geom_bond_publ_flag
Cu1 O1 1.9385(8) 3_667 ?
Cu1 O1 1.9385(8) . ?
Cu1 O2 2.7178(9) . ?
Cu1 N3 1.9937(10) 3_667 ?
Cu1 N3 1.9937(10) . ?
Cu2 O7 1.9667(8) . ?
Cu2 O7 1.9667(8) 3_566 ?
Cu2 O8 2.5817(8) . ?
Cu2 N6 1.9956(10) 3_566 ?
Cu2 N6 1.9956(10) . ?
O1 C1 1.2806(14) . ?
O2 C1 1.2319(14) . ?
O3 N1 1.2220(14) . ?
O4 N1 1.2313(13) . ?
O5 N2 1.2257(14) . ?
O6 N2 1.2214(15) . ?
O7 C26 1.2817(13) . ?
O8 C26 1.2390(14) . ?
O9 N7 1.2219(15) . ?
O10 N7 1.2260(15) . ?
O11 N8 1.2240(13) . ?
O12 N8 1.2265(14) . ?
N1 C4 1.4650(16) . ?
N2 C6 1.4750(16) . ?
N3 N4 1.3580(13) . ?
N3 C9 1.3400(15) . ?
N4 C11 1.3539(15) . ?
N4 C13 1.4509(15) . ?
N5 N6 1.3613(14) . ?
N5 C20 1.4522(14) . ?
N5 C22 1.3551(15) . ?
N6 C24 1.3392(15) . ?
N7 C29 1.4745(15) . ?
N8 C31 1.4697(15) . ?
C1 C2 1.5084(15) . ?
C2 C3 1.3888(16) . ?
C2 C7 1.3930(16) . ?
C3 H3 0.9500 . ?
C3 C4 1.3852(15) . ?
C4 C5 1.3810(17) . ?
C5 H5 0.9500 . ?
C5 C6 1.3808(17) . ?
C6 C7 1.3897(16) . ?
C7 H7 0.9500 . ?
C8 H8A 0.9800 . ?
C8 H8B 0.9800 . ?
C8 H8C 0.9800 . ?
C8 C9 1.4903(17) . ?
C9 C10 1.3967(17) . ?
C10 H10 0.9500 . ?
C10 C11 1.3753(18) . ?
C11 C12 1.4863(17) . ?
C12 H12A 0.9800 . ?
C12 H12B 0.9800 . ?
C12 H12C 0.9800 . ?
C13 H13A 0.9900 . ?
C13 H13B 0.9900 . ?
C13 C14 1.5188(15) . ?
C14 C15 1.3921(15) . ?
C14 C19 1.4020(15) . ?
C15 H15 0.9500 . ?
C15 C16 1.3925(16) . ?
C16 H16 0.9500 . ?
C16 C17 1.3851(17) . ?
C17 H17 0.9500 . ?
C17 C18 1.3929(16) . ?
C18 H18 0.9500 . ?
C18 C19 1.3917(15) . ?
C19 C20 1.5226(15) . ?
C20 H20A 0.9900 . ?
C20 H20B 0.9900 . ?
C21 H21A 0.9800 . ?
C21 H21B 0.9800 . ?
C21 H21C 0.9800 . ?
C21 C22 1.4902(19) . ?
C22 C23 1.3761(19) . ?
C23 H23 0.9500 . ?
C23 C24 1.3965(19) . ?
C24 C25 1.4916(19) . ?
C25 H25A 0.9800 . ?
C25 H25B 0.9800 . ?
C25 H25C 0.9800 . ?
C26 C27 1.5062(15) . ?
C27 C28 1.3906(15) . ?
C27 C32 1.3853(15) . ?
C28 H28 0.9500 . ?
C28 C29 1.3860(15) . ?
C29 C30 1.3815(17) . ?
C30 H30 0.9500 . ?
C30 C31 1.3831(16) . ?
C31 C32 1.3889(15) . ?
C32 H32 0.9500 . ?

loop_
_geom_angle_atom_site_label_1
_geom_angle_atom_site_label_2
_geom_angle_atom_site_label_3
_geom_angle
_geom_angle_site_symmetry_1
_geom_angle_site_symmetry_3
_geom_angle_publ_flag
O1 Cu1 O1 180.0 3_667 . ?
O1 Cu1 O2 54.26(3) . . ?
O1 Cu1 O2 125.74(3) 3_667 . ?
O1 Cu1 N3 92.49(3) 3_667 3_667 ?
O1 Cu1 N3 87.50(3) 3_667 . ?
O1 Cu1 N3 92.49(3) . . ?
O1 Cu1 N3 87.51(3) . 3_667 ?
N3 Cu1 O2 96.93(3) . . ?
N3 Cu1 O2 83.08(3) 3_667 . ?
N3 Cu1 N3 180.0 . 3_667 ?
O7 Cu2 O7 180.00(5) . 3_566 ?
O7 Cu2 O8 56.75(3) . . ?
O7 Cu2 O8 123.25(3) 3_566 . ?
O7 Cu2 N6 89.19(4) . . ?
O7 Cu2 N6 89.19(4) 3_566 3_566 ?
O7 Cu2 N6 90.81(4) 3_566 . ?
O7 Cu2 N6 90.81(4) . 3_566 ?
N6 Cu2 O8 90.81(3) 3_566 . ?
N6 Cu2 O8 89.19(3) . . ?
N6 Cu2 N6 180.0 3_566 . ?
C1 O1 Cu1 107.19(7) . . ?
C1 O2 Cu1 72.27(7) . . ?
C26 O7 Cu2 103.00(7) . . ?
C26 O8 Cu2 75.92(6) . . ?
O3 N1 O4 124.76(11) . . ?
O3 N1 C4 118.23(10) . . ?
O4 N1 C4 116.99(11) . . ?
O5 N2 C6 117.56(11) . . ?
O6 N2 O5 124.33(12) . . ?
O6 N2 C6 118.07(10) . . ?
N4 N3 Cu1 124.55(8) . . ?
C9 N3 Cu1 128.42(8) . . ?
C9 N3 N4 106.07(9) . . ?
N3 N4 C13 121.98(9) . . ?
C11 N4 N3 111.05(10) . . ?
C11 N4 C13 126.97(10) . . ?
N6 N5 C20 121.57(9) . . ?
C22 N5 N6 111.11(10) . . ?
C22 N5 C20 126.48(10) . . ?
N5 N6 Cu2 125.80(7) . . ?
C24 N6 Cu2 126.87(9) . . ?
C24 N6 N5 106.00(10) . . ?
O9 N7 O10 124.64(11) . . ?
O9 N7 C29 117.70(11) . . ?
O10 N7 C29 117.66(11) . . ?
O11 N8 O12 124.25(10) . . ?
O11 N8 C31 117.86(10) . . ?
O12 N8 C31 117.88(9) . . ?
O1 C1 C2 114.25(10) . . ?
O2 C1 O1 125.51(10) . . ?
O2 C1 C2 120.24(10) . . ?
C3 C2 C1 120.18(10) . . ?
C3 C2 C7 120.15(10) . . ?
C7 C2 C1 119.66(10) . . ?
C2 C3 H3 120.7 . . ?
C4 C3 C2 118.55(11) . . ?
C4 C3 H3 120.7 . . ?
C3 C4 N1 118.38(11) . . ?
C5 C4 N1 118.21(10) . . ?
C5 C4 C3 123.31(11) . . ?
C4 C5 H5 121.8 . . ?
C6 C5 C4 116.40(10) . . ?
C6 C5 H5 121.8 . . ?
C5 C6 N2 118.06(10) . . ?
C5 C6 C7 122.90(11) . . ?
C7 C6 N2 118.92(11) . . ?
C2 C7 H7 120.7 . . ?
C6 C7 C2 118.66(11) . . ?
C6 C7 H7 120.7 . . ?
H8A C8 H8B 109.5 . . ?
H8A C8 H8C 109.5 . . ?
H8B C8 H8C 109.5 . . ?
C9 C8 H8A 109.5 . . ?
C9 C8 H8B 109.5 . . ?
C9 C8 H8C 109.5 . . ?
N3 C9 C8 121.48(11) . . ?
N3 C9 C10 109.92(11) . . ?
C10 C9 C8 128.60(11) . . ?
C9 C10 H10 126.9 . . ?
C11 C10 C9 106.11(10) . . ?
C11 C10 H10 126.9 . . ?
N4 C11 C10 106.85(10) . . ?
N4 C11 C12 121.76(11) . . ?
C10 C11 C12 131.38(12) . . ?
C11 C12 H12A 109.5 . . ?
C11 C12 H12B 109.5 . . ?
C11 C12 H12C 109.5 . . ?
H12A C12 H12B 109.5 . . ?
H12A C12 H12C 109.5 . . ?
H12B C12 H12C 109.5 . . ?
N4 C13 H13A 108.8 . . ?
N4 C13 H13B 108.8 . . ?
N4 C13 C14 113.94(9) . . ?
H13A C13 H13B 107.7 . . ?
C14 C13 H13A 108.8 . . ?
C14 C13 H13B 108.8 . . ?
C15 C14 C13 121.51(10) . . ?
C15 C14 C19 119.39(10) . . ?
C19 C14 C13 119.07(9) . . ?
C14 C15 H15 119.6 . . ?
C14 C15 C16 120.74(10) . . ?
C16 C15 H15 119.6 . . ?
C15 C16 H16 120.0 . . ?
C17 C16 C15 119.92(10) . . ?
C17 C16 H16 120.0 . . ?
C16 C17 H17 120.2 . . ?
C16 C17 C18 119.65(10) . . ?
C18 C17 H17 120.2 . . ?
C17 C18 H18 119.6 . . ?
C19 C18 C17 120.86(11) . . ?
C19 C18 H18 119.6 . . ?
C14 C19 C20 119.38(9) . . ?
C18 C19 C14 119.42(10) . . ?
C18 C19 C20 121.19(10) . . ?
N5 C20 C19 112.53(9) . . ?
N5 C20 H20A 109.1 . . ?
N5 C20 H20B 109.1 . . ?
C19 C20 H20A 109.1 . . ?
C19 C20 H20B 109.1 . . ?
H20A C20 H20B 107.8 . . ?
H21A C21 H21B 109.5 . . ?
H21A C21 H21C 109.5 . . ?
H21B C21 H21C 109.5 . . ?
C22 C21 H21A 109.5 . . ?
C22 C21 H21B 109.5 . . ?
C22 C21 H21C 109.5 . . ?
N5 C22 C21 121.87(12) . . ?
N5 C22 C23 106.64(11) . . ?
C23 C22 C21 131.47(12) . . ?
C22 C23 H23 126.8 . . ?
C22 C23 C24 106.31(11) . . ?
C24 C23 H23 126.8 . . ?
N6 C24 C23 109.93(11) . . ?
N6 C24 C25 120.81(12) . . ?
C23 C24 C25 129.25(11) . . ?
C24 C25 H25A 109.5 . . ?
C24 C25 H25B 109.5 . . ?
C24 C25 H25C 109.5 . . ?
H25A C25 H25B 109.5 . . ?
H25A C25 H25C 109.5 . . ?
H25B C25 H25C 109.5 . . ?
O7 C26 C27 115.69(10) . . ?
O8 C26 O7 124.25(10) . . ?
O8 C26 C27 120.04(10) . . ?
C28 C27 C26 119.48(10) . . ?
C32 C27 C26 120.38(10) . . ?
C32 C27 C28 120.05(10) . . ?
C27 C28 H28 120.6 . . ?
C29 C28 C27 118.71(11) . . ?
C29 C28 H28 120.6 . . ?
C28 C29 N7 118.27(11) . . ?
C30 C29 N7 118.17(10) . . ?
C30 C29 C28 123.48(11) . . ?
C29 C30 H30 122.2 . . ?
C29 C30 C31 115.62(10) . . ?
C31 C30 H30 122.2 . . ?
C30 C31 N8 118.43(10) . . ?
C30 C31 C32 123.58(11) . . ?
C32 C31 N8 117.94(10) . . ?
C27 C32 C31 118.56(10) . . ?
C27 C32 H32 120.7 . . ?
C31 C32 H32 120.7 . . ?

loop_
_geom_torsion_atom_site_label_1
_geom_torsion_atom_site_label_2
_geom_torsion_atom_site_label_3
_geom_torsion_atom_site_label_4
_geom_torsion
_geom_torsion_site_symmetry_1
_geom_torsion_site_symmetry_2
_geom_torsion_site_symmetry_3
_geom_torsion_site_symmetry_4
_geom_torsion_publ_flag
Cu1 O1 C1 O2 -10.87(14) . . . . ?
Cu1 O1 C1 C2 168.35(7) . . . . ?
Cu1 O2 C1 O1 7.75(10) . . . . ?
Cu1 O2 C1 C2 -171.43(11) . . . . ?
Cu1 N3 N4 C11 169.91(7) . . . . ?
Cu1 N3 N4 C13 -10.06(13) . . . . ?
Cu1 N3 C9 C8 9.99(16) . . . . ?
Cu1 N3 C9 C10 -169.40(8) . . . . ?
Cu2 O7 C26 O8 -3.30(13) . . . . ?
Cu2 O7 C26 C27 175.40(8) . . . . ?
Cu2 O8 C26 O7 2.53(10) . . . . ?
Cu2 O8 C26 C27 -176.12(10) . . . . ?
Cu2 N6 C24 C23 -168.28(8) . . . . ?
Cu2 N6 C24 C25 10.65(16) . . . . ?
O1 C1 C2 C3 8.96(15) . . . . ?
O1 C1 C2 C7 -172.28(10) . . . . ?
O2 C1 C2 C3 -171.76(11) . . . . ?
O2 C1 C2 C7 7.00(16) . . . . ?
O3 N1 C4 C3 -34.72(16) . . . . ?
O3 N1 C4 C5 148.69(12) . . . . ?
O4 N1 C4 C3 143.94(11) . . . . ?
O4 N1 C4 C5 -32.65(15) . . . . ?
O5 N2 C6 C5 -0.52(17) . . . . ?
O5 N2 C6 C7 -176.78(11) . . . . ?
O6 N2 C6 C5 177.47(11) . . . . ?
O6 N2 C6 C7 1.20(17) . . . . ?
O7 C26 C27 C28 179.90(10) . . . . ?
O7 C26 C27 C32 -3.66(15) . . . . ?
O8 C26 C27 C28 -1.34(16) . . . . ?
O8 C26 C27 C32 175.10(11) . . . . ?
O9 N7 C29 C28 21.90(17) . . . . ?
O9 N7 C29 C30 -154.85(12) . . . . ?
O10 N7 C29 C28 -159.17(12) . . . . ?
O10 N7 C29 C30 24.08(18) . . . . ?
O11 N8 C31 C30 20.19(16) . . . . ?
O11 N8 C31 C32 -157.28(11) . . . . ?
O12 N8 C31 C30 -160.73(11) . . . . ?
O12 N8 C31 C32 21.81(16) . . . . ?
N1 C4 C5 C6 175.13(10) . . . . ?
N2 C6 C7 C2 177.06(10) . . . . ?
N3 N4 C11 C10 -0.16(13) . . . . ?
N3 N4 C11 C12 179.34(10) . . . . ?
N3 N4 C13 C14 -99.35(11) . . . . ?
N3 C9 C10 C11 0.23(13) . . . . ?
N4 N3 C9 C8 179.07(10) . . . . ?
N4 N3 C9 C10 -0.32(12) . . . . ?
N4 C13 C14 C15 15.07(15) . . . . ?
N4 C13 C14 C19 -166.76(10) . . . . ?
N5 N6 C24 C23 -0.93(13) . . . . ?
N5 N6 C24 C25 178.01(10) . . . . ?
N5 C22 C23 C24 0.40(13) . . . . ?
N6 N5 C20 C19 -96.75(12) . . . . ?
N6 N5 C22 C21 177.89(10) . . . . ?
N6 N5 C22 C23 -1.01(13) . . . . ?
N7 C29 C30 C31 177.16(11) . . . . ?
N8 C31 C32 C27 177.08(10) . . . . ?
C1 C2 C3 C4 177.76(10) . . . . ?
C1 C2 C7 C6 -179.13(10) . . . . ?
C2 C3 C4 N1 -174.53(10) . . . . ?
C2 C3 C4 C5 1.88(17) . . . . ?
C3 C2 C7 C6 -0.37(17) . . . . ?
C3 C4 C5 C6 -1.28(18) . . . . ?
C4 C5 C6 N2 -176.30(10) . . . . ?
C4 C5 C6 C7 -0.19(17) . . . . ?
C5 C6 C7 C2 0.99(18) . . . . ?
C7 C2 C3 C4 -0.99(16) . . . . ?
C8 C9 C10 C11 -179.10(12) . . . . ?
C9 N3 N4 C11 0.30(12) . . . . ?
C9 N3 N4 C13 -179.67(9) . . . . ?
C9 C10 C11 N4 -0.04(13) . . . . ?
C9 C10 C11 C12 -179.47(13) . . . . ?
C11 N4 C13 C14 80.68(13) . . . . ?
C13 N4 C11 C10 179.81(10) . . . . ?
C13 N4 C11 C12 -0.69(18) . . . . ?
C13 C14 C15 C16 177.96(11) . . . . ?
C13 C14 C19 C18 -178.44(10) . . . . ?
C13 C14 C19 C20 1.21(15) . . . . ?
C14 C15 C16 C17 0.63(17) . . . . ?
C14 C19 C20 N5 -167.71(10) . . . . ?
C15 C14 C19 C18 -0.24(16) . . . . ?
C15 C14 C19 C20 179.42(10) . . . . ?
C15 C16 C17 C18 -0.61(18) . . . . ?
C16 C17 C18 C19 0.17(18) . . . . ?
C17 C18 C19 C14 0.25(17) . . . . ?
C17 C18 C19 C20 -179.39(11) . . . . ?
C18 C19 C20 N5 11.94(15) . . . . ?
C19 C14 C15 C16 -0.20(17) . . . . ?
C20 N5 N6 Cu2 -21.08(14) . . . . ?
C20 N5 N6 C24 171.39(10) . . . . ?
C20 N5 C22 C21 8.31(18) . . . . ?
C20 N5 C22 C23 -170.59(10) . . . . ?
C21 C22 C23 C24 -178.35(12) . . . . ?
C22 N5 N6 Cu2 168.74(8) . . . . ?
C22 N5 N6 C24 1.21(12) . . . . ?
C22 N5 C20 C19 71.83(14) . . . . ?
C22 C23 C24 N6 0.33(14) . . . . ?
C22 C23 C24 C25 -178.49(12) . . . . ?
C26 C27 C28 C29 176.90(10) . . . . ?
C26 C27 C32 C31 -176.38(10) . . . . ?
C27 C28 C29 N7 -177.36(11) . . . . ?
C27 C28 C29 C30 -0.79(18) . . . . ?
C28 C27 C32 C31 0.03(16) . . . . ?
C28 C29 C30 C31 0.59(18) . . . . ?
C29 C30 C31 N8 -177.37(10) . . . . ?
C29 C30 C31 C32 -0.06(17) . . . . ?
C30 C31 C32 C27 -0.24(17) . . . . ?
C32 C27 C28 C29 0.45(17) . . . . ?

_shelx_res_file                  
;
TITL DARKWA132 IN P2(1)/C
    darkwa132.res
    created by SHELXL-2018/3 at 10:19:03 on 03-Dec-2020
REM <OLEX2.EXTRAS>
REM <HKLSRC "%.\\DARKWA132.HKL">
REM </OLEX2.EXTRAS>
CELL 0.71073 14.1819 19.8388 11.961 90 96.814 90
ZERR 4 0.0005 0.0007 0.0005 0 0.002 0
LATT 1
SYMM -X,0.5+Y,0.5-Z
SFAC C H Cu N O
UNIT 128 112 4 32 48

L.S. 12
PLAN  5
SIZE 0.21 0.1 0.08
TEMP -173
CONF
BIND Cu2 O8
BIND Cu1 O2
BOND $H
MORE -1
fmap 2
acta 50
OMIT -6 3 9
OMIT -9 6 6
OMIT 0 18 3
OMIT -12 6 3
OMIT 0 7 7
OMIT 13 0 0
OMIT -6 3 6
OMIT 0 12 3
OMIT 7 14 0
OMIT 6 2 4
OMIT 9 6 0
OMIT -3 18 3
OMIT 9 3 0
OMIT -3 6 6
OMIT -1 3 5
OMIT -12 9 3
REM <olex2.extras>
REM <HklSrc "%.\\darkwa132.hkl">
REM </olex2.extras>

WGHT    0.051100    0.713100
FVAR       0.17812
CU1   3    0.500000    0.500000    1.000000    10.50000    0.01202    0.00891 =
         0.01477    0.00246    0.00074    0.00015
CU2   3    0.000000    0.500000    0.500000    10.50000    0.02019    0.00951 =
         0.00970   -0.00141    0.00063    0.00050
O1    5    0.472631    0.586513    0.928052    11.00000    0.01675    0.01158 =
         0.02323    0.00471    0.00123    0.00077
O2    5    0.558036    0.621922    1.086071    11.00000    0.02723    0.01743 =
         0.01959    0.00447    0.00189    0.00209
O3    5    0.385776    0.747104    0.617236    11.00000    0.03941    0.02553 =
         0.02137    0.00133   -0.00106   -0.00038
O4    5    0.368964    0.848952    0.678895    11.00000    0.03158    0.02322 =
         0.02967    0.01042    0.00439    0.01009
O5    5    0.629712    0.923840    0.952742    11.00000    0.04307    0.01435 =
         0.04518    0.00244    0.00639   -0.00618
O6    5    0.679345    0.855443    1.087973    11.00000    0.03258    0.02475 =
         0.04302   -0.00324   -0.00964   -0.00162
O7    5    0.007008    0.447319    0.361943    11.00000    0.02420    0.01289 =
         0.01386   -0.00265    0.00123    0.00198
O8    5    0.098721    0.390967    0.494481    11.00000    0.02997    0.01480 =
         0.01368   -0.00074    0.00007   -0.00023
O9    5    0.207948    0.165064    0.396041    11.00000    0.04566    0.02490 =
         0.03260    0.00476   -0.00243    0.01116
O10   5    0.223748    0.144239    0.221325    11.00000    0.05340    0.03273 =
         0.03923   -0.01740   -0.00980    0.02357
O11   5   -0.037083    0.247786   -0.036754    11.00000    0.03482    0.02835 =
         0.02882   -0.01712   -0.00779    0.00522
O12   5   -0.049248    0.355979   -0.018719    11.00000    0.03664    0.02335 =
         0.01801    0.00302   -0.00063   -0.00012
N1    4    0.403171    0.791866    0.686810    11.00000    0.02378    0.01958 =
         0.02073    0.00766    0.00537    0.00187
N2    4    0.633955    0.868063    0.997122    11.00000    0.02255    0.01537 =
         0.03571   -0.00220    0.00450   -0.00172
N3    4    0.375451    0.497863    1.061653    11.00000    0.01352    0.01225 =
         0.01549    0.00039    0.00007    0.00029
N4    4    0.289649    0.495567    0.997898    11.00000    0.01371    0.01344 =
         0.01705    0.00200    0.00018    0.00016
N5    4    0.200361    0.551729    0.526070    11.00000    0.02162    0.01331 =
         0.01483   -0.00137    0.00270   -0.00161
N6    4    0.112719    0.552957    0.465750    11.00000    0.02475    0.01228 =
         0.01282   -0.00037    0.00116   -0.00019
N7    4    0.194435    0.178181    0.295600    11.00000    0.02771    0.01559 =
         0.03203   -0.00603   -0.00527    0.00468
N8    4   -0.021042    0.300404    0.015492    11.00000    0.02031    0.02210 =
         0.01551   -0.00486    0.00285   -0.00006
C1    1    0.517955    0.631241    0.990203    11.00000    0.01667    0.01209 =
         0.02080    0.00326    0.00581    0.00265
C2    1    0.520757    0.699702    0.935835    11.00000    0.01812    0.01194 =
         0.01954    0.00264    0.00498    0.00251
C3    1    0.465792    0.712588    0.834098    11.00000    0.01944    0.01273 =
         0.01959    0.00199    0.00540    0.00184
AFIX  43
H3    2    0.427746    0.678160    0.796479    11.00000   -1.20000
AFIX   0
C4    1    0.467653    0.776735    0.788669    11.00000    0.02067    0.01507 =
         0.01836    0.00470    0.00494    0.00364
C5    1    0.523537    0.828229    0.837843    11.00000    0.02295    0.01252 =
         0.02564    0.00418    0.00785    0.00204
AFIX  43
H5    2    0.524575    0.871592    0.804316    11.00000   -1.20000
AFIX   0
C6    1    0.577824    0.813292    0.938367    11.00000    0.01912    0.01267 =
         0.02667   -0.00070    0.00540   -0.00073
C7    1    0.577356    0.750344    0.989266    11.00000    0.01857    0.01426 =
         0.02184    0.00132    0.00288    0.00201
AFIX  43
H7    2    0.614879    0.742018    1.059090    11.00000   -1.20000
AFIX   0
C8    1    0.436932    0.484373    1.262436    11.00000    0.02790    0.02855 =
         0.01666   -0.00064   -0.00106   -0.00069
AFIX 137
H8A   2    0.414204    0.502046    1.330917    11.00000   -1.50000
H8B   2    0.490130    0.511917    1.243399    11.00000   -1.50000
H8C   2    0.458077    0.437678    1.275158    11.00000   -1.50000
AFIX   0
C9    1    0.358441    0.486620    1.167900    11.00000    0.02058    0.01423 =
         0.01588   -0.00021    0.00194   -0.00033
C10   1    0.261198    0.477510    1.171546    11.00000    0.02209    0.01835 =
         0.02265    0.00150    0.00867   -0.00030
AFIX  43
H10   2    0.230321    0.468956    1.236380    11.00000   -1.20000
AFIX   0
C11   1    0.219181    0.483427    1.062305    11.00000    0.01568    0.01552 =
         0.02627    0.00184    0.00464   -0.00031
C12   1    0.118105    0.479208    1.012977    11.00000    0.01389    0.02730 =
         0.04046    0.00420    0.00258   -0.00144
AFIX 137
H12A  2    0.099690    0.521271    0.973297    11.00000   -1.50000
H12B  2    0.077955    0.472131    1.073214    11.00000   -1.50000
H12C  2    0.110027    0.441439    0.959895    11.00000   -1.50000
AFIX   0
C13   1    0.279815    0.505263    0.876843    11.00000    0.01685    0.01295 =
         0.01605   -0.00058   -0.00155    0.00101
AFIX  23
H13A  2    0.232648    0.472615    0.841313    11.00000   -1.20000
H13B  2    0.341415    0.495219    0.849264    11.00000   -1.20000
AFIX   0
C14   1    0.249073    0.575897    0.839535    11.00000    0.01246    0.01208 =
         0.01732   -0.00045    0.00022   -0.00019
C15   1    0.253542    0.629384    0.915317    11.00000    0.01698    0.01583 =
         0.01652   -0.00150   -0.00080   -0.00024
AFIX  43
H15   2    0.274324    0.621549    0.992677    11.00000   -1.20000
AFIX   0
C16   1    0.227892    0.694243    0.879003    11.00000    0.01871    0.01379 =
         0.02083   -0.00448    0.00088   -0.00016
AFIX  43
H16   2    0.231819    0.730456    0.931318    11.00000   -1.20000
AFIX   0
C17   1    0.196645    0.705897    0.766517    11.00000    0.02013    0.01175 =
         0.02337   -0.00079    0.00148    0.00099
AFIX  43
H17   2    0.178500    0.749993    0.741544    11.00000   -1.20000
AFIX   0
C18   1    0.191968    0.652623    0.690207    11.00000    0.02047    0.01420 =
         0.01617    0.00082   -0.00038    0.00086
AFIX  43
H18   2    0.170688    0.660708    0.613046    11.00000   -1.20000
AFIX   0
C19   1    0.218060    0.587705    0.725521    11.00000    0.01435    0.01237 =
         0.01655   -0.00139    0.00122   -0.00017
C20   1    0.214075    0.529326    0.642455    11.00000    0.02123    0.01253 =
         0.01473   -0.00026    0.00010   -0.00004
AFIX  23
H20A  2    0.273965    0.503350    0.655665    11.00000   -1.20000
H20B  2    0.161351    0.498858    0.656106    11.00000   -1.20000
AFIX   0
C21   1    0.366153    0.591108    0.519395    11.00000    0.02538    0.02394 =
         0.03619   -0.00652    0.01100   -0.00585
AFIX 137
H21A  2    0.368733    0.614226    0.592101    11.00000   -1.50000
H21B  2    0.400517    0.617676    0.468243    11.00000   -1.50000
H21C  2    0.395577    0.546530    0.530338    11.00000   -1.50000
AFIX   0
C22   1    0.265238    0.583340    0.469981    11.00000    0.02855    0.01406 =
         0.02405   -0.00361    0.01031   -0.00254
C23   1    0.217826    0.604668    0.369139    11.00000    0.03935    0.01652 =
         0.02179    0.00131    0.01325   -0.00205
AFIX  43
H23   2    0.244094    0.628250    0.311011    11.00000   -1.20000
AFIX   0
C24   1    0.123397    0.584737    0.369279    11.00000    0.03530    0.01401 =
         0.01485    0.00056    0.00577    0.00101
C25   1    0.041414    0.593396    0.280094    11.00000    0.04463    0.02390 =
         0.01557    0.00501    0.00069    0.00395
AFIX 137
H25A  2    0.049117    0.635363    0.238920    11.00000   -1.50000
H25B  2   -0.017671    0.595283    0.314961    11.00000   -1.50000
H25C  2    0.038935    0.555233    0.227805    11.00000   -1.50000
AFIX   0
C26   1    0.060285    0.397551    0.396536    11.00000    0.02071    0.01137 =
         0.01463   -0.00187    0.00350   -0.00210
C27   1    0.073163    0.344270    0.309928    11.00000    0.01972    0.01101 =
         0.01460   -0.00178    0.00322   -0.00176
C28   1    0.129997    0.288555    0.340273    11.00000    0.02103    0.01335 =
         0.01673   -0.00151    0.00093   -0.00161
AFIX  43
H28   2    0.163124    0.284924    0.413862    11.00000   -1.20000
AFIX   0
C29   1    0.137378    0.238422    0.261075    11.00000    0.02014    0.01184 =
         0.02303   -0.00240    0.00059    0.00207
C30   1    0.090212    0.240288    0.153211    11.00000    0.02102    0.01456 =
         0.02095   -0.00591    0.00328   -0.00031
AFIX  43
H30   2    0.095762    0.205192    0.100352    11.00000   -1.20000
AFIX   0
C31   1    0.034382    0.296593    0.127213    11.00000    0.01996    0.01650 =
         0.01374   -0.00279    0.00232   -0.00158
C32   1    0.024720    0.348698    0.202577    11.00000    0.02060    0.01220 =
         0.01463   -0.00094    0.00358   -0.00042
AFIX  43
H32   2   -0.014264    0.386552    0.180975    11.00000   -1.20000
AFIX   0
HKLF 4


REM  DARKWA132 IN P2(1)/C
REM wR2 = 0.088103, GooF = S = 1.03782, Restrained GooF = 1.03782 for all data
REM R1 = 0.029710 for 8296 Fo > 4sig(Fo) and 0.038107 for all 10183 data
REM 485 parameters refined using 0 restraints

END

WGHT      0.0511      0.7132

REM Highest difference peak  0.495,  deepest hole -0.538,  1-sigma level  0.061
Q1    1   0.0436  0.3427  0.2606  11.00000  0.05    0.49
Q2    1   0.3673  0.4939  1.1210  11.00000  0.05    0.47
Q3    1   0.1203  0.2455  0.2064  11.00000  0.05    0.47
Q4    1   0.2400  0.4797  1.1187  11.00000  0.05    0.45
Q5    1   0.2300  0.5789  0.7832  11.00000  0.05    0.45
;
_shelx_res_checksum              90581
_olex2_submission_special_instructions 'No special instructions were received'
_vrf_PLAT230_darkwa132           
;
PROBLEM: Hirshfeld Test Diff for    O3       --N1       .        5.7 s.u.  
RESPONSE: These atoms are parts of an -NO2 group. The N atom
forms three bonds and displays a smaller displacement range. 
;
_vrf_PLAT911_darkwa132           
;
PROBLEM: Missing FCF Refl Between Thmin & STh/L=    0.600         27 Report
RESPONSE: Some reflections were omitted during the data integration and
structure refinement stages. 
We believe that there is a good reason to use statistical analysis and 
if some reflections are outliers they harm rather than improve the 
refinement.  The statistical analysis was conducted with program 
G4_fcf_filter published on my web site 
http://xray.chem.wisc.edu/Resources.html. 
 It uses the approach described by Prince, E., Nicholson, W.L. 
(1983) Acta Cryst A39, 407-410. For the suggested value for the 
outlier cutoff see Rollett J.S. (1988) Crystallographic Computing 
4, 149-166, Oxford University Press.
;
####################################################################### 
# 
# This file contains crystal structure data downloaded from the 
# Cambridge Structural Database (CSD) hosted by the Cambridge 
# Crystallographic Data Centre (CCDC).
# 
# Full information about CCDC data access policies and citation 
# guidelines are available at http://www.ccdc.cam.ac.uk/access/V1 
# 
# Audit and citation data items may have been added by the CCDC. 
# Please retain this information to preserve the provenance of 
# this file and to allow appropriate attribution of the data. 
# 
#######################################################################

data_darkwa137
_database_code_depnum_ccdc_archive 'CCDC 2051018'
loop_
_audit_author_name
_audit_author_address
'Ilia A. Guzei'
;University of Wisconsin Madison
United States of America
;
_audit_update_record             
;
2020-12-17 deposited with the CCDC.	2021-03-24 downloaded from the CCDC.
;
_audit_creation_date             2020-12-07
_audit_creation_method           
;
Olex2 1.3
(compiled 2020.11.12 svn.r5f609507 for OlexSys, GUI svn.r6226)
;
_shelx_SHELXL_version_number     2018/3
_chemical_name_common            ?
_chemical_name_systematic        
;
 ? 
;
_chemical_formula_moiety         'C64 H64 Cu2 N8 O8'
_chemical_formula_sum            'C64 H64 Cu2 N8 O8'
_chemical_formula_weight         1200.31
_chemical_melting_point          ?
loop_
_atom_type_symbol
_atom_type_description
_atom_type_scat_dispersion_real
_atom_type_scat_dispersion_imag
_atom_type_scat_source
C C 0.0033 0.0016 'International Tables Vol C Tables 4.2.6.8 and 6.1.1.4'
H H 0.0000 0.0000 'International Tables Vol C Tables 4.2.6.8 and 6.1.1.4'
Cu Cu 0.3201 1.2651 'International Tables Vol C Tables 4.2.6.8 and 6.1.1.4'
N N 0.0061 0.0033 'International Tables Vol C Tables 4.2.6.8 and 6.1.1.4'
O O 0.0106 0.0060 'International Tables Vol C Tables 4.2.6.8 and 6.1.1.4'

_shelx_space_group_comment       
;
The symmetry employed for this shelxl refinement is uniquely defined
by the following loop, which should always be used as a source of
symmetry information in preference to the above space-group names.
They are only intended as comments.
;
_space_group_crystal_system      triclinic
_space_group_IT_number           2
_space_group_name_H-M_alt        'P -1'
_space_group_name_Hall           '-P 1'
loop_
_space_group_symop_operation_xyz
'x, y, z'
'-x, -y, -z'

_cell_length_a                   10.468(5)
_cell_length_b                   10.853(6)
_cell_length_c                   13.430(4)
_cell_angle_alpha                79.52(5)
_cell_angle_beta                 73.95(4)
_cell_angle_gamma                88.13(4)
_cell_volume                     1441.6(12)
_cell_formula_units_Z            1
_cell_measurement_reflns_used    999
_cell_measurement_temperature    100(2)
_cell_measurement_theta_max      30.53
_cell_measurement_theta_min      2.71
_shelx_estimated_absorpt_T_max   0.939
_shelx_estimated_absorpt_T_min   0.869
_exptl_absorpt_coefficient_mu    0.801
_exptl_absorpt_correction_T_max  0.9387
_exptl_absorpt_correction_T_min  0.8692
_exptl_absorpt_correction_type   analytical
_exptl_absorpt_process_details   
;
SADABS  (Bruker-AXS, 2007)
;
_exptl_absorpt_special_details   ?
_exptl_crystal_colour            green
_exptl_crystal_colour_primary    green
_exptl_crystal_density_diffrn    1.383
_exptl_crystal_density_meas      ?
_exptl_crystal_density_method    'not measured'
_exptl_crystal_description       block
_exptl_crystal_F_000             626
_exptl_crystal_size_max          0.18
_exptl_crystal_size_mid          0.1
_exptl_crystal_size_min          0.08
_exptl_special_details           
;
 ? 
;
_exptl_transmission_factor_max   ?
_exptl_transmission_factor_min   ?
_diffrn_reflns_av_R_equivalents  0.0209
_diffrn_reflns_av_unetI/netI     0.0249
_diffrn_reflns_Laue_measured_fraction_full 0.996
_diffrn_reflns_Laue_measured_fraction_max 0.995
_diffrn_reflns_limit_h_max       14
_diffrn_reflns_limit_h_min       -14
_diffrn_reflns_limit_k_max       15
_diffrn_reflns_limit_k_min       -15
_diffrn_reflns_limit_l_max       19
_diffrn_reflns_limit_l_min       -19
_diffrn_reflns_number            24410
_diffrn_reflns_point_group_measured_fraction_full 0.996
_diffrn_reflns_point_group_measured_fraction_max 0.995
_diffrn_reflns_theta_full        25.000
_diffrn_reflns_theta_max         30.533
_diffrn_reflns_theta_min         2.706
_diffrn_ambient_temperature      100.15
_diffrn_detector_area_resol_mean ?
_diffrn_measured_fraction_theta_full 0.996
_diffrn_measured_fraction_theta_max 0.995
_diffrn_measurement_device_type  'Bruker SMART APEX2 area detector'
_diffrn_measurement_method       '0.60\% \w and 0.6\% \f scans'
_diffrn_radiation_type           MoK\a
_diffrn_radiation_wavelength     0.71073
_diffrn_source                   ?
_reflns_Friedel_coverage         0.000
_reflns_Friedel_fraction_full    .
_reflns_Friedel_fraction_max     .
_reflns_number_gt                7813
_reflns_number_total             8782
_reflns_special_details          
;
 Reflections were merged by SHELXL according to the crystal
 class for the calculation of statistics and refinement.
 
 _reflns_Friedel_fraction is defined as the number of unique
 Friedel pairs measured divided by the number that would be
 possible theoretically, ignoring centric projections and
 systematic absences.
;
_reflns_threshold_expression     'I > 2\s(I)'
_computing_cell_refinement       'SAINT Ver. 7.24A (Bruker-AXS, 2007)'
_computing_data_collection       'APEX2 Ver. 2.1-4 (Bruker-AXS, 2009)'
_computing_data_reduction        'SAINT Ver. 7.24A'
_computing_molecular_graphics    'Olex2 1.3 (Dolomanov et al., 2009)'
_computing_publication_material  'Olex2 1.3 (Dolomanov et al., 2009)'
_computing_structure_refinement  'XL  (Sheldrick, 2008)'
_computing_structure_solution    'SHELXS  (Sheldrick, 2008)'
_refine_diff_density_max         0.542
_refine_diff_density_min         -0.337
_refine_diff_density_rms         0.063
_refine_ls_extinction_coef       .
_refine_ls_extinction_method     none
_refine_ls_goodness_of_fit_ref   1.054
_refine_ls_hydrogen_treatment    constr
_refine_ls_matrix_type           full
_refine_ls_number_parameters     374
_refine_ls_number_reflns         8782
_refine_ls_number_restraints     0
_refine_ls_R_factor_all          0.0369
_refine_ls_R_factor_gt           0.0311
_refine_ls_restrained_S_all      1.054
_refine_ls_shift/su_max          0.000
_refine_ls_shift/su_mean         0.000
_refine_ls_structure_factor_coef Fsqd
_refine_ls_weighting_details     
'w=1/[\s^2^(Fo^2^)+(0.0378P)^2^+0.8064P] where P=(Fo^2^+2Fc^2^)/3'
_refine_ls_weighting_scheme      calc
_refine_ls_wR_factor_gt          0.0807
_refine_ls_wR_factor_ref         0.0838
_refine_special_details          ?
_olex2_refinement_description    
;
1. Fixed Uiso
 At 1.2 times of:
  All C(H) groups, All C(H,H) groups
 At 1.5 times of:
  All C(H,H,H) groups
2.a Secondary CH2 refined with riding coordinates:
 C20(H20A,H20B), C27(H27A,H27B)
2.b Aromatic/amide H refined with riding coordinates:
 C3(H3), C4(H4), C5(H5), C6(H6), C7(H7), C10(H10), C11(H11), C12(H12),
 C13(H13), C14(H14), C17(H17), C22(H22), C23(H23), C24(H24), C25(H25), C30(H30)
2.c Idealised Me refined as rotating group:
 C15(H15A,H15B,H15C), C19(H19A,H19B,H19C), C28(H28A,H28B,H28C), C32(H32A,H32B,
 H32C)
;
_atom_sites_solution_hydrogens   geom
_atom_sites_solution_primary     direct
_atom_sites_solution_secondary   ?
loop_
_atom_site_label
_atom_site_type_symbol
_atom_site_fract_x
_atom_site_fract_y
_atom_site_fract_z
_atom_site_U_iso_or_equiv
_atom_site_adp_type
_atom_site_occupancy
_atom_site_site_symmetry_order
_atom_site_calc_flag
_atom_site_refinement_flags_posn
_atom_site_refinement_flags_adp
_atom_site_refinement_flags_occupancy
_atom_site_disorder_assembly
_atom_site_disorder_group
Cu1 Cu 0.02567(2) -0.09383(2) 0.07156(2) 0.01317(5) Uani 1 1 d . . . . .
O1 O 0.17683(10) 0.01425(9) 0.06302(8) 0.01977(19) Uani 1 1 d . . . . .
O2 O 0.13272(10) 0.17110(9) -0.05647(9) 0.0226(2) Uani 1 1 d . . . . .
O3 O -0.08995(10) 0.00421(9) 0.17141(8) 0.02023(19) Uani 1 1 d . . . . .
O4 O -0.13185(11) 0.16117(9) 0.05173(8) 0.0210(2) Uani 1 1 d . . . . .
N1 N 0.06036(11) -0.24924(10) 0.18983(8) 0.0149(2) Uani 1 1 d . . . . .
N2 N 0.07416(11) -0.23542(10) 0.28521(8) 0.0148(2) Uani 1 1 d . . . . .
N3 N 0.21782(12) 0.20785(11) 0.40705(10) 0.0201(2) Uani 1 1 d . . . . .
N4 N 0.20988(12) 0.19176(11) 0.51160(10) 0.0217(2) Uani 1 1 d . . . . .
C1 C 0.20107(12) 0.11965(12) 0.00337(10) 0.0152(2) Uani 1 1 d . . . . .
C2 C 0.32275(13) 0.19033(12) 0.00054(10) 0.0159(2) Uani 1 1 d . . . . .
C3 C 0.42078(13) 0.12988(13) 0.04217(11) 0.0183(2) Uani 1 1 d . . . . .
H3 H 0.406687 0.045854 0.079009 0.022 Uiso 1 1 calc R U . . .
C4 C 0.53939(14) 0.19266(14) 0.02974(12) 0.0228(3) Uani 1 1 d . . . . .
H4 H 0.607414 0.150682 0.056332 0.027 Uiso 1 1 calc R U . . .
C5 C 0.55855(15) 0.31649(15) -0.02142(12) 0.0251(3) Uani 1 1 d . . . . .
H5 H 0.640001 0.358943 -0.030360 0.030 Uiso 1 1 calc R U . . .
C6 C 0.45859(15) 0.37874(14) -0.05972(12) 0.0247(3) Uani 1 1 d . . . . .
H6 H 0.470735 0.464363 -0.092671 0.030 Uiso 1 1 calc R U . . .
C7 C 0.34142(14) 0.31570(13) -0.04973(11) 0.0202(3) Uani 1 1 d . . . . .
H7 H 0.273878 0.357602 -0.076995 0.024 Uiso 1 1 calc R U . . .
C8 C -0.13870(12) 0.10890(12) 0.14484(10) 0.0154(2) Uani 1 1 d . . . . .
C9 C -0.21068(13) 0.17706(12) 0.23111(10) 0.0167(2) Uani 1 1 d . . . . .
C10 C -0.25945(15) 0.29658(14) 0.20569(11) 0.0224(3) Uani 1 1 d . . . . .
H10 H -0.246395 0.334539 0.133972 0.027 Uiso 1 1 calc R U . . .
C11 C -0.32701(17) 0.36004(15) 0.28514(13) 0.0285(3) Uani 1 1 d . . . . .
H11 H -0.359487 0.441582 0.267725 0.034 Uiso 1 1 calc R U . . .
C12 C -0.34702(16) 0.30429(16) 0.38986(13) 0.0285(3) Uani 1 1 d . . . . .
H12 H -0.393628 0.347599 0.444088 0.034 Uiso 1 1 calc R U . . .
C13 C -0.29921(16) 0.18554(15) 0.41569(11) 0.0253(3) Uani 1 1 d . . . . .
H13 H -0.313343 0.147687 0.487542 0.030 Uiso 1 1 calc R U . . .
C14 C -0.23047(14) 0.12155(13) 0.33652(11) 0.0202(3) Uani 1 1 d . . . . .
H14 H -0.197233 0.040437 0.354303 0.024 Uiso 1 1 calc R U . . .
C15 C 0.03091(16) -0.42839(13) 0.10564(11) 0.0221(3) Uani 1 1 d . . . . .
H15A H 0.022471 -0.360979 0.048538 0.033 Uiso 1 1 calc R U . . .
H15B H -0.049878 -0.481143 0.130149 0.033 Uiso 1 1 calc R U . . .
H15C H 0.107762 -0.479381 0.079803 0.033 Uiso 1 1 calc R U . . .
C16 C 0.04984(13) -0.37280(12) 0.19507(10) 0.0165(2) Uani 1 1 d . . . . .
C17 C 0.05794(14) -0.43760(12) 0.29356(10) 0.0178(2) Uani 1 1 d . . . . .
H17 H 0.053083 -0.525775 0.317070 0.021 Uiso 1 1 calc R U . . .
C18 C 0.07437(13) -0.34711(12) 0.34924(10) 0.0163(2) Uani 1 1 d . . . . .
C19 C 0.09097(15) -0.35576(13) 0.45713(11) 0.0209(3) Uani 1 1 d . . . . .
H19A H 0.166859 -0.303097 0.453780 0.031 Uiso 1 1 calc R U . . .
H19B H 0.106773 -0.442982 0.485253 0.031 Uiso 1 1 calc R U . . .
H19C H 0.010164 -0.326893 0.503207 0.031 Uiso 1 1 calc R U . . .
C20 C 0.09965(13) -0.11389(12) 0.30697(10) 0.0152(2) Uani 1 1 d . . . . .
H20A H 0.046390 -0.107501 0.379228 0.018 Uiso 1 1 calc R U . . .
H20B H 0.069941 -0.047794 0.257437 0.018 Uiso 1 1 calc R U . . .
C21 C 0.24463(13) -0.09052(12) 0.29726(9) 0.0147(2) Uani 1 1 d . . . . .
C22 C 0.34252(14) -0.17296(12) 0.25857(10) 0.0178(2) Uani 1 1 d . . . . .
H22 H 0.318781 -0.244767 0.235903 0.021 Uiso 1 1 calc R U . . .
C23 C 0.47483(14) -0.15123(13) 0.25276(11) 0.0203(3) Uani 1 1 d . . . . .
H23 H 0.541040 -0.207909 0.226038 0.024 Uiso 1 1 calc R U . . .
C24 C 0.50999(14) -0.04677(14) 0.28600(12) 0.0218(3) Uani 1 1 d . . . . .
H24 H 0.600064 -0.032675 0.283338 0.026 Uiso 1 1 calc R U . . .
C25 C 0.41332(14) 0.03735(13) 0.32325(11) 0.0204(3) Uani 1 1 d . . . . .
H25 H 0.437808 0.109405 0.345171 0.025 Uiso 1 1 calc R U . . .
C26 C 0.28089(13) 0.01658(12) 0.32860(10) 0.0164(2) Uani 1 1 d . . . . .
C27 C 0.17333(15) 0.10694(14) 0.36711(13) 0.0234(3) Uani 1 1 d . . . . .
H27A H 0.135969 0.143425 0.308314 0.028 Uiso 1 1 calc R U . . .
H27B H 0.100842 0.059604 0.423561 0.028 Uiso 1 1 calc R U . . .
C28 C 0.3049(2) 0.35353(17) 0.23547(13) 0.0354(4) Uani 1 1 d . . . . .
H28A H 0.383059 0.309371 0.200903 0.053 Uiso 1 1 calc R U . . .
H28B H 0.321323 0.444174 0.214381 0.053 Uiso 1 1 calc R U . . .
H28C H 0.227589 0.330524 0.214539 0.053 Uiso 1 1 calc R U . . .
C29 C 0.27847(14) 0.31779(13) 0.35208(12) 0.0220(3) Uani 1 1 d . . . . .
C30 C 0.30901(15) 0.37706(14) 0.42469(13) 0.0244(3) Uani 1 1 d . . . . .
H30 H 0.351039 0.456893 0.411815 0.029 Uiso 1 1 calc R U . . .
C31 C 0.26530(14) 0.29535(14) 0.52232(12) 0.0231(3) Uani 1 1 d . . . . .
C32 C 0.27384(18) 0.31319(18) 0.62824(14) 0.0343(4) Uani 1 1 d . . . . .
H32A H 0.231275 0.241475 0.681548 0.051 Uiso 1 1 calc R U . . .
H32B H 0.228436 0.390171 0.645367 0.051 Uiso 1 1 calc R U . . .
H32C H 0.367397 0.319614 0.627153 0.051 Uiso 1 1 calc R U . . .

loop_
_atom_site_aniso_label
_atom_site_aniso_U_11
_atom_site_aniso_U_22
_atom_site_aniso_U_33
_atom_site_aniso_U_23
_atom_site_aniso_U_13
_atom_site_aniso_U_12
Cu1 0.01300(8) 0.01434(7) 0.01291(7) -0.00031(5) -0.00596(5) -0.00131(5)
O1 0.0182(5) 0.0215(5) 0.0204(5) 0.0023(4) -0.0096(4) -0.0059(4)
O2 0.0211(5) 0.0190(4) 0.0301(5) 0.0027(4) -0.0152(4) -0.0048(4)
O3 0.0222(5) 0.0219(5) 0.0164(4) -0.0020(4) -0.0067(4) 0.0060(4)
O4 0.0267(5) 0.0203(5) 0.0156(4) -0.0022(3) -0.0063(4) 0.0045(4)
N1 0.0165(5) 0.0168(5) 0.0128(5) -0.0019(4) -0.0066(4) -0.0011(4)
N2 0.0171(5) 0.0157(5) 0.0131(5) -0.0011(4) -0.0074(4) -0.0010(4)
N3 0.0208(6) 0.0176(5) 0.0219(6) -0.0068(4) -0.0038(4) -0.0003(4)
N4 0.0215(6) 0.0211(5) 0.0220(6) -0.0050(4) -0.0045(5) 0.0025(4)
C1 0.0133(5) 0.0180(5) 0.0152(5) -0.0050(4) -0.0037(4) -0.0011(4)
C2 0.0132(5) 0.0189(6) 0.0159(5) -0.0049(4) -0.0035(4) -0.0022(4)
C3 0.0158(6) 0.0218(6) 0.0182(6) -0.0051(5) -0.0048(5) -0.0006(5)
C4 0.0148(6) 0.0308(7) 0.0255(7) -0.0098(6) -0.0068(5) 0.0000(5)
C5 0.0182(6) 0.0312(7) 0.0270(7) -0.0102(6) -0.0038(5) -0.0080(5)
C6 0.0246(7) 0.0221(6) 0.0264(7) -0.0039(5) -0.0048(6) -0.0077(5)
C7 0.0188(6) 0.0201(6) 0.0222(6) -0.0034(5) -0.0066(5) -0.0024(5)
C8 0.0121(5) 0.0181(5) 0.0172(6) -0.0030(4) -0.0061(4) -0.0019(4)
C9 0.0149(6) 0.0196(6) 0.0175(6) -0.0043(5) -0.0064(5) -0.0010(4)
C10 0.0254(7) 0.0226(6) 0.0201(6) -0.0039(5) -0.0080(5) 0.0028(5)
C11 0.0336(8) 0.0259(7) 0.0282(7) -0.0092(6) -0.0102(6) 0.0091(6)
C12 0.0272(8) 0.0368(8) 0.0245(7) -0.0139(6) -0.0073(6) 0.0057(6)
C13 0.0260(7) 0.0333(8) 0.0176(6) -0.0059(5) -0.0065(5) -0.0006(6)
C14 0.0201(6) 0.0230(6) 0.0187(6) -0.0030(5) -0.0078(5) -0.0011(5)
C15 0.0316(7) 0.0177(6) 0.0198(6) -0.0039(5) -0.0113(5) -0.0020(5)
C16 0.0177(6) 0.0166(6) 0.0156(5) -0.0017(4) -0.0061(5) -0.0007(4)
C17 0.0209(6) 0.0153(5) 0.0167(6) 0.0005(4) -0.0065(5) -0.0010(5)
C18 0.0173(6) 0.0166(5) 0.0146(5) 0.0008(4) -0.0057(4) -0.0005(4)
C19 0.0265(7) 0.0216(6) 0.0157(6) 0.0002(5) -0.0099(5) -0.0001(5)
C20 0.0160(6) 0.0160(5) 0.0152(5) -0.0029(4) -0.0068(4) -0.0007(4)
C21 0.0159(6) 0.0168(5) 0.0115(5) -0.0010(4) -0.0047(4) -0.0007(4)
C22 0.0197(6) 0.0182(6) 0.0165(6) -0.0046(5) -0.0059(5) 0.0004(5)
C23 0.0177(6) 0.0224(6) 0.0208(6) -0.0052(5) -0.0046(5) 0.0030(5)
C24 0.0160(6) 0.0242(6) 0.0252(7) -0.0041(5) -0.0057(5) -0.0011(5)
C25 0.0187(6) 0.0202(6) 0.0239(6) -0.0054(5) -0.0071(5) -0.0028(5)
C26 0.0170(6) 0.0170(6) 0.0155(5) -0.0038(4) -0.0043(4) 0.0001(4)
C27 0.0193(6) 0.0218(6) 0.0317(7) -0.0118(6) -0.0068(6) 0.0005(5)
C28 0.0439(10) 0.0300(8) 0.0236(7) -0.0029(6) 0.0031(7) 0.0057(7)
C29 0.0209(7) 0.0187(6) 0.0235(7) -0.0048(5) -0.0006(5) 0.0018(5)
C30 0.0191(6) 0.0196(6) 0.0342(8) -0.0098(6) -0.0032(6) -0.0005(5)
C31 0.0180(6) 0.0254(7) 0.0297(7) -0.0119(6) -0.0089(5) 0.0060(5)
C32 0.0304(8) 0.0464(10) 0.0363(9) -0.0211(8) -0.0186(7) 0.0118(7)

_geom_special_details            
;
 All esds (except the esd in the dihedral angle between two l.s. planes)
 are estimated using the full covariance matrix.  The cell esds are taken
 into account individually in the estimation of esds in distances, angles
 and torsion angles; correlations between esds in cell parameters are only
 used when they are defined by crystal symmetry.  An approximate (isotropic)
 treatment of cell esds is used for estimating esds involving l.s. planes.
;
loop_
_geom_bond_atom_site_label_1
_geom_bond_atom_site_label_2
_geom_bond_distance
_geom_bond_site_symmetry_2
_geom_bond_publ_flag
Cu1 Cu1 2.6845(15) 2 ?
Cu1 O1 1.9659(14) . ?
Cu1 O2 1.9574(13) 2 ?
Cu1 O3 1.9831(15) . ?
Cu1 O4 1.9700(14) 2 ?
Cu1 N1 2.1919(16) . ?
O1 C1 1.2602(18) . ?
O2 C1 1.2642(17) . ?
O3 C8 1.2627(17) . ?
O4 C8 1.2592(17) . ?
N1 N2 1.3629(15) . ?
N1 C16 1.3366(18) . ?
N2 C18 1.3530(18) . ?
N2 C20 1.4502(18) . ?
N3 N4 1.3624(17) . ?
N3 C27 1.4454(19) . ?
N3 C29 1.357(2) . ?
N4 C31 1.330(2) . ?
C1 C2 1.4962(19) . ?
C2 C3 1.391(2) . ?
C2 C7 1.398(2) . ?
C3 H3 0.9500 . ?
C3 C4 1.390(2) . ?
C4 H4 0.9500 . ?
C4 C5 1.387(2) . ?
C5 H5 0.9500 . ?
C5 C6 1.393(2) . ?
C6 H6 0.9500 . ?
C6 C7 1.386(2) . ?
C7 H7 0.9500 . ?
C8 C9 1.500(2) . ?
C9 C10 1.397(2) . ?
C9 C14 1.3949(19) . ?
C10 H10 0.9500 . ?
C10 C11 1.390(2) . ?
C11 H11 0.9500 . ?
C11 C12 1.387(2) . ?
C12 H12 0.9500 . ?
C12 C13 1.387(2) . ?
C13 H13 0.9500 . ?
C13 C14 1.394(2) . ?
C14 H14 0.9500 . ?
C15 H15A 0.9800 . ?
C15 H15B 0.9800 . ?
C15 H15C 0.9800 . ?
C15 C16 1.4996(19) . ?
C16 C17 1.4039(19) . ?
C17 H17 0.9500 . ?
C17 C18 1.379(2) . ?
C18 C19 1.4924(19) . ?
C19 H19A 0.9800 . ?
C19 H19B 0.9800 . ?
C19 H19C 0.9800 . ?
C20 H20A 0.9900 . ?
C20 H20B 0.9900 . ?
C20 C21 1.5126(19) . ?
C21 C22 1.391(2) . ?
C21 C26 1.4027(19) . ?
C22 H22 0.9500 . ?
C22 C23 1.391(2) . ?
C23 H23 0.9500 . ?
C23 C24 1.386(2) . ?
C24 H24 0.9500 . ?
C24 C25 1.391(2) . ?
C25 H25 0.9500 . ?
C25 C26 1.392(2) . ?
C26 C27 1.513(2) . ?
C27 H27A 0.9900 . ?
C27 H27B 0.9900 . ?
C28 H28A 0.9800 . ?
C28 H28B 0.9800 . ?
C28 H28C 0.9800 . ?
C28 C29 1.492(2) . ?
C29 C30 1.372(2) . ?
C30 H30 0.9500 . ?
C30 C31 1.410(2) . ?
C31 C32 1.497(2) . ?
C32 H32A 0.9800 . ?
C32 H32B 0.9800 . ?
C32 H32C 0.9800 . ?

loop_
_geom_angle_atom_site_label_1
_geom_angle_atom_site_label_2
_geom_angle_atom_site_label_3
_geom_angle
_geom_angle_site_symmetry_1
_geom_angle_site_symmetry_3
_geom_angle_publ_flag
O1 Cu1 Cu1 83.83(5) . 2 ?
O1 Cu1 O3 88.87(6) . . ?
O1 Cu1 O4 90.02(6) . 2 ?
O1 Cu1 N1 98.02(6) . . ?
O2 Cu1 Cu1 83.37(6) 2 2 ?
O2 Cu1 O1 167.21(4) 2 . ?
O2 Cu1 O3 89.60(6) 2 . ?
O2 Cu1 O4 88.65(6) 2 2 ?
O2 Cu1 N1 94.77(6) 2 . ?
O3 Cu1 Cu1 82.34(5) . 2 ?
O3 Cu1 N1 96.95(6) . . ?
O4 Cu1 Cu1 84.79(5) 2 2 ?
O4 Cu1 O3 167.12(4) 2 . ?
O4 Cu1 N1 95.91(6) 2 . ?
N1 Cu1 Cu1 178.01(3) . 2 ?
C1 O1 Cu1 123.04(9) . . ?
C1 O2 Cu1 123.92(10) . 2 ?
C8 O3 Cu1 124.66(9) . . ?
C8 O4 Cu1 122.50(9) . 2 ?
N2 N1 Cu1 123.99(9) . . ?
C16 N1 Cu1 129.76(9) . . ?
C16 N1 N2 105.29(11) . . ?
N1 N2 C20 121.74(11) . . ?
C18 N2 N1 111.99(11) . . ?
C18 N2 C20 125.96(11) . . ?
N4 N3 C27 118.80(12) . . ?
C29 N3 N4 112.68(12) . . ?
C29 N3 C27 128.30(13) . . ?
C31 N4 N3 104.57(13) . . ?
O1 C1 O2 125.82(13) . . ?
O1 C1 C2 117.84(12) . . ?
O2 C1 C2 116.32(12) . . ?
C3 C2 C1 120.28(12) . . ?
C3 C2 C7 119.92(13) . . ?
C7 C2 C1 119.69(12) . . ?
C2 C3 H3 120.1 . . ?
C4 C3 C2 119.88(14) . . ?
C4 C3 H3 120.1 . . ?
C3 C4 H4 119.9 . . ?
C5 C4 C3 120.10(14) . . ?
C5 C4 H4 119.9 . . ?
C4 C5 H5 119.9 . . ?
C4 C5 C6 120.13(14) . . ?
C6 C5 H5 119.9 . . ?
C5 C6 H6 120.0 . . ?
C7 C6 C5 119.97(14) . . ?
C7 C6 H6 120.0 . . ?
C2 C7 H7 120.0 . . ?
C6 C7 C2 119.92(14) . . ?
C6 C7 H7 120.0 . . ?
O3 C8 C9 117.48(12) . . ?
O4 C8 O3 125.42(13) . . ?
O4 C8 C9 117.10(12) . . ?
C10 C9 C8 119.74(12) . . ?
C14 C9 C8 120.52(12) . . ?
C14 C9 C10 119.73(13) . . ?
C9 C10 H10 119.9 . . ?
C11 C10 C9 120.11(14) . . ?
C11 C10 H10 119.9 . . ?
C10 C11 H11 120.0 . . ?
C12 C11 C10 119.98(15) . . ?
C12 C11 H11 120.0 . . ?
C11 C12 H12 119.9 . . ?
C13 C12 C11 120.23(15) . . ?
C13 C12 H12 119.9 . . ?
C12 C13 H13 119.9 . . ?
C12 C13 C14 120.19(14) . . ?
C14 C13 H13 119.9 . . ?
C9 C14 H14 120.1 . . ?
C13 C14 C9 119.75(14) . . ?
C13 C14 H14 120.1 . . ?
H15A C15 H15B 109.5 . . ?
H15A C15 H15C 109.5 . . ?
H15B C15 H15C 109.5 . . ?
C16 C15 H15A 109.5 . . ?
C16 C15 H15B 109.5 . . ?
C16 C15 H15C 109.5 . . ?
N1 C16 C15 122.44(12) . . ?
N1 C16 C17 110.44(12) . . ?
C17 C16 C15 127.11(12) . . ?
C16 C17 H17 127.0 . . ?
C18 C17 C16 105.97(12) . . ?
C18 C17 H17 127.0 . . ?
N2 C18 C17 106.30(12) . . ?
N2 C18 C19 121.71(12) . . ?
C17 C18 C19 131.99(12) . . ?
C18 C19 H19A 109.5 . . ?
C18 C19 H19B 109.5 . . ?
C18 C19 H19C 109.5 . . ?
H19A C19 H19B 109.5 . . ?
H19A C19 H19C 109.5 . . ?
H19B C19 H19C 109.5 . . ?
N2 C20 H20A 108.9 . . ?
N2 C20 H20B 108.9 . . ?
N2 C20 C21 113.20(11) . . ?
H20A C20 H20B 107.8 . . ?
C21 C20 H20A 108.9 . . ?
C21 C20 H20B 108.9 . . ?
C22 C21 C20 121.59(12) . . ?
C22 C21 C26 119.32(13) . . ?
C26 C21 C20 119.09(12) . . ?
C21 C22 H22 119.7 . . ?
C23 C22 C21 120.62(13) . . ?
C23 C22 H22 119.7 . . ?
C22 C23 H23 120.0 . . ?
C24 C23 C22 119.93(13) . . ?
C24 C23 H23 120.0 . . ?
C23 C24 H24 120.0 . . ?
C23 C24 C25 119.96(13) . . ?
C25 C24 H24 120.0 . . ?
C24 C25 H25 119.8 . . ?
C24 C25 C26 120.37(13) . . ?
C26 C25 H25 119.8 . . ?
C21 C26 C27 118.35(12) . . ?
C25 C26 C21 119.77(13) . . ?
C25 C26 C27 121.88(12) . . ?
N3 C27 C26 114.31(12) . . ?
N3 C27 H27A 108.7 . . ?
N3 C27 H27B 108.7 . . ?
C26 C27 H27A 108.7 . . ?
C26 C27 H27B 108.7 . . ?
H27A C27 H27B 107.6 . . ?
H28A C28 H28B 109.5 . . ?
H28A C28 H28C 109.5 . . ?
H28B C28 H28C 109.5 . . ?
C29 C28 H28A 109.5 . . ?
C29 C28 H28B 109.5 . . ?
C29 C28 H28C 109.5 . . ?
N3 C29 C28 122.57(15) . . ?
N3 C29 C30 105.83(13) . . ?
C30 C29 C28 131.57(15) . . ?
C29 C30 H30 127.0 . . ?
C29 C30 C31 105.97(13) . . ?
C31 C30 H30 127.0 . . ?
N4 C31 C30 110.95(14) . . ?
N4 C31 C32 120.46(15) . . ?
C30 C31 C32 128.60(15) . . ?
C31 C32 H32A 109.5 . . ?
C31 C32 H32B 109.5 . . ?
C31 C32 H32C 109.5 . . ?
H32A C32 H32B 109.5 . . ?
H32A C32 H32C 109.5 . . ?
H32B C32 H32C 109.5 . . ?

loop_
_geom_torsion_atom_site_label_1
_geom_torsion_atom_site_label_2
_geom_torsion_atom_site_label_3
_geom_torsion_atom_site_label_4
_geom_torsion
_geom_torsion_site_symmetry_1
_geom_torsion_site_symmetry_2
_geom_torsion_site_symmetry_3
_geom_torsion_site_symmetry_4
_geom_torsion_publ_flag
Cu1 O1 C1 O2 1.39(19) . . . . ?
Cu1 O1 C1 C2 -177.29(8) . . . . ?
Cu1 O2 C1 O1 -1.6(2) 2 . . . ?
Cu1 O2 C1 C2 177.05(8) 2 . . . ?
Cu1 O3 C8 O4 6.95(19) . . . . ?
Cu1 O3 C8 C9 -172.96(8) . . . . ?
Cu1 O4 C8 O3 -6.42(19) 2 . . . ?
Cu1 O4 C8 C9 173.49(8) 2 . . . ?
Cu1 N1 N2 C18 170.61(9) . . . . ?
Cu1 N1 N2 C20 -15.51(16) . . . . ?
Cu1 N1 C16 C15 10.12(19) . . . . ?
Cu1 N1 C16 C17 -169.37(9) . . . . ?
O1 C1 C2 C3 14.85(18) . . . . ?
O1 C1 C2 C7 -168.94(12) . . . . ?
O2 C1 C2 C3 -163.96(12) . . . . ?
O2 C1 C2 C7 12.26(18) . . . . ?
O3 C8 C9 C10 176.13(13) . . . . ?
O3 C8 C9 C14 -4.51(19) . . . . ?
O4 C8 C9 C10 -3.79(19) . . . . ?
O4 C8 C9 C14 175.57(12) . . . . ?
N1 N2 C18 C17 -0.93(15) . . . . ?
N1 N2 C18 C19 178.77(12) . . . . ?
N1 N2 C20 C21 -99.25(14) . . . . ?
N1 C16 C17 C18 -0.11(16) . . . . ?
N2 N1 C16 C15 179.06(12) . . . . ?
N2 N1 C16 C17 -0.43(15) . . . . ?
N2 C20 C21 C22 7.37(17) . . . . ?
N2 C20 C21 C26 -172.27(11) . . . . ?
N3 N4 C31 C30 -0.26(16) . . . . ?
N3 N4 C31 C32 179.33(13) . . . . ?
N3 C29 C30 C31 0.98(16) . . . . ?
N4 N3 C27 C26 -91.00(16) . . . . ?
N4 N3 C29 C28 176.87(14) . . . . ?
N4 N3 C29 C30 -1.22(16) . . . . ?
C1 C2 C3 C4 173.48(12) . . . . ?
C1 C2 C7 C6 -175.01(13) . . . . ?
C2 C3 C4 C5 1.8(2) . . . . ?
C3 C2 C7 C6 1.2(2) . . . . ?
C3 C4 C5 C6 0.6(2) . . . . ?
C4 C5 C6 C7 -2.1(2) . . . . ?
C5 C6 C7 C2 1.2(2) . . . . ?
C7 C2 C3 C4 -2.7(2) . . . . ?
C8 C9 C10 C11 179.58(14) . . . . ?
C8 C9 C14 C13 -179.11(13) . . . . ?
C9 C10 C11 C12 -0.5(2) . . . . ?
C10 C9 C14 C13 0.3(2) . . . . ?
C10 C11 C12 C13 0.3(3) . . . . ?
C11 C12 C13 C14 0.1(2) . . . . ?
C12 C13 C14 C9 -0.4(2) . . . . ?
C14 C9 C10 C11 0.2(2) . . . . ?
C15 C16 C17 C18 -179.58(13) . . . . ?
C16 N1 N2 C18 0.86(14) . . . . ?
C16 N1 N2 C20 174.74(11) . . . . ?
C16 C17 C18 N2 0.62(15) . . . . ?
C16 C17 C18 C19 -179.04(14) . . . . ?
C18 N2 C20 C21 73.74(16) . . . . ?
C20 N2 C18 C17 -174.51(12) . . . . ?
C20 N2 C18 C19 5.2(2) . . . . ?
C20 C21 C22 C23 -178.39(12) . . . . ?
C20 C21 C26 C25 177.99(12) . . . . ?
C20 C21 C26 C27 -2.28(18) . . . . ?
C21 C22 C23 C24 0.2(2) . . . . ?
C21 C26 C27 N3 174.37(12) . . . . ?
C22 C21 C26 C25 -1.67(19) . . . . ?
C22 C21 C26 C27 178.07(12) . . . . ?
C22 C23 C24 C25 -1.2(2) . . . . ?
C23 C24 C25 C26 0.8(2) . . . . ?
C24 C25 C26 C21 0.7(2) . . . . ?
C24 C25 C26 C27 -179.06(13) . . . . ?
C25 C26 C27 N3 -5.9(2) . . . . ?
C26 C21 C22 C23 1.25(19) . . . . ?
C27 N3 N4 C31 176.04(12) . . . . ?
C27 N3 C29 C28 2.3(2) . . . . ?
C27 N3 C29 C30 -175.76(14) . . . . ?
C28 C29 C30 C31 -176.87(16) . . . . ?
C29 N3 N4 C31 0.92(16) . . . . ?
C29 N3 C27 C26 83.25(19) . . . . ?
C29 C30 C31 N4 -0.46(17) . . . . ?
C29 C30 C31 C32 179.99(15) . . . . ?

_shelx_res_file                  
;
TITL DARKWA137 IN P-1
    darkwa137.res
    created by SHELXL-2018/3 at 15:57:39 on 07-Dec-2020
REM FCF_FILTER (MSL, UW-MADISON) INSERTED 44 OMIT INSTRUCTIONS
REM FOR OUTLIER REFLECTIONS WITH THE CUTOFF VALUE OF 4.48212.
REM STD DEVIATIONS OF THE 44 INPUT LOCAL LS RESULTS:
REM The weighting scheme has been updated.
CELL 0.71073 10.4681 10.8534 13.4298 79.519 73.95 88.133
ZERR 1 0.0048 0.0064 0.0042 0.046 0.043 0.042
LATT 1
SFAC C H Cu N O
UNIT 64 64 2 8 8
EQIV $1 -X,-Y,-Z

L.S. 12
PLAN  10
SIZE 0.08 0.1 0.18
TEMP -173
CONF
MPLA 4 O1 O2_$1 O3 O4_$1 Cu1
BOND $H
MORE -1
fmap 2
acta 50
REM <olex2.extras>
REM <HklSrc "%.\\darkwa137.hkl">
REM </olex2.extras>

WGHT    0.037800    0.806400
FVAR       0.52710
CU1   3    0.025667   -0.093828    0.071556    11.00000    0.01300    0.01434 =
         0.01291   -0.00031   -0.00596   -0.00131
O1    5    0.176830    0.014246    0.063023    11.00000    0.01816    0.02149 =
         0.02037    0.00227   -0.00964   -0.00588
O2    5    0.132718    0.171098   -0.056466    11.00000    0.02112    0.01901 =
         0.03008    0.00267   -0.01516   -0.00476
O3    5   -0.089945    0.004208    0.171407    11.00000    0.02222    0.02190 =
         0.01644   -0.00195   -0.00672    0.00598
O4    5   -0.131848    0.161170    0.051733    11.00000    0.02669    0.02032 =
         0.01563   -0.00225   -0.00631    0.00446
N1    4    0.060363   -0.249238    0.189834    11.00000    0.01650    0.01679 =
         0.01278   -0.00193   -0.00658   -0.00108
N2    4    0.074155   -0.235421    0.285210    11.00000    0.01708    0.01568 =
         0.01306   -0.00105   -0.00736   -0.00103
N3    4    0.217821    0.207846    0.407046    11.00000    0.02084    0.01765 =
         0.02194   -0.00681   -0.00376   -0.00030
N4    4    0.209877    0.191760    0.511600    11.00000    0.02150    0.02112 =
         0.02195   -0.00502   -0.00453    0.00254
C1    1    0.201068    0.119654    0.003370    11.00000    0.01332    0.01796 =
         0.01519   -0.00497   -0.00368   -0.00112
C2    1    0.322749    0.190329    0.000544    11.00000    0.01325    0.01894 =
         0.01592   -0.00488   -0.00346   -0.00217
C3    1    0.420775    0.129880    0.042165    11.00000    0.01577    0.02175 =
         0.01822   -0.00512   -0.00482   -0.00062
AFIX  43
H3    2    0.406687    0.045854    0.079009    11.00000   -1.20000
AFIX   0
C4    1    0.539386    0.192660    0.029741    11.00000    0.01476    0.03075 =
         0.02547   -0.00982   -0.00683   -0.00005
AFIX  43
H4    2    0.607414    0.150682    0.056332    11.00000   -1.20000
AFIX   0
C5    1    0.558552    0.316493   -0.021420    11.00000    0.01815    0.03120 =
         0.02702   -0.01019   -0.00376   -0.00804
AFIX  43
H5    2    0.640001    0.358943   -0.030360    11.00000   -1.20000
AFIX   0
C6    1    0.458588    0.378743   -0.059721    11.00000    0.02462    0.02205 =
         0.02635   -0.00393   -0.00477   -0.00775
AFIX  43
H6    2    0.470735    0.464363   -0.092671    11.00000   -1.20000
AFIX   0
C7    1    0.341423    0.315700   -0.049728    11.00000    0.01878    0.02007 =
         0.02220   -0.00336   -0.00657   -0.00241
AFIX  43
H7    2    0.273878    0.357602   -0.076995    11.00000   -1.20000
AFIX   0
C8    1   -0.138702    0.108901    0.144843    11.00000    0.01211    0.01812 =
         0.01721   -0.00295   -0.00610   -0.00192
C9    1   -0.210679    0.177057    0.231106    11.00000    0.01488    0.01959 =
         0.01745   -0.00430   -0.00645   -0.00100
C10   1   -0.259445    0.296584    0.205686    11.00000    0.02544    0.02261 =
         0.02008   -0.00388   -0.00804    0.00281
AFIX  43
H10   2   -0.246395    0.334539    0.133972    11.00000   -1.20000
AFIX   0
C11   1   -0.327012    0.360043    0.285137    11.00000    0.03357    0.02595 =
         0.02818   -0.00918   -0.01016    0.00905
AFIX  43
H11   2   -0.359487    0.441582    0.267725    11.00000   -1.20000
AFIX   0
C12   1   -0.347015    0.304286    0.389864    11.00000    0.02725    0.03682 =
         0.02447   -0.01390   -0.00728    0.00567
AFIX  43
H12   2   -0.393628    0.347599    0.444088    11.00000   -1.20000
AFIX   0
C13   1   -0.299211    0.185538    0.415694    11.00000    0.02598    0.03327 =
         0.01757   -0.00594   -0.00654   -0.00061
AFIX  43
H13   2   -0.313343    0.147687    0.487542    11.00000   -1.20000
AFIX   0
C14   1   -0.230470    0.121545    0.336524    11.00000    0.02007    0.02299 =
         0.01873   -0.00297   -0.00782   -0.00114
AFIX  43
H14   2   -0.197233    0.040437    0.354303    11.00000   -1.20000
AFIX   0
C15   1    0.030910   -0.428391    0.105644    11.00000    0.03163    0.01769 =
         0.01981   -0.00388   -0.01127   -0.00199
AFIX 137
H15A  2    0.022471   -0.360979    0.048538    11.00000   -1.50000
H15B  2   -0.049878   -0.481143    0.130149    11.00000   -1.50000
H15C  2    0.107762   -0.479381    0.079803    11.00000   -1.50000
AFIX   0
C16   1    0.049844   -0.372802    0.195074    11.00000    0.01773    0.01661 =
         0.01556   -0.00170   -0.00612   -0.00074
C17   1    0.057936   -0.437598    0.293565    11.00000    0.02092    0.01529 =
         0.01672    0.00045   -0.00647   -0.00095
AFIX  43
H17   2    0.053083   -0.525775    0.317070    11.00000   -1.20000
AFIX   0
C18   1    0.074369   -0.347112    0.349237    11.00000    0.01729    0.01661 =
         0.01456    0.00081   -0.00569   -0.00049
C19   1    0.090966   -0.355764    0.457130    11.00000    0.02648    0.02160 =
         0.01567    0.00023   -0.00986   -0.00007
AFIX 137
H19A  2    0.166859   -0.303097    0.453780    11.00000   -1.50000
H19B  2    0.106773   -0.442982    0.485253    11.00000   -1.50000
H19C  2    0.010164   -0.326893    0.503207    11.00000   -1.50000
AFIX   0
C20   1    0.099653   -0.113886    0.306972    11.00000    0.01603    0.01599 =
         0.01516   -0.00292   -0.00682   -0.00071
AFIX  23
H20A  2    0.046390   -0.107501    0.379228    11.00000   -1.20000
H20B  2    0.069941   -0.047794    0.257437    11.00000   -1.20000
AFIX   0
C21   1    0.244626   -0.090516    0.297256    11.00000    0.01589    0.01675 =
         0.01153   -0.00101   -0.00469   -0.00074
C22   1    0.342523   -0.172962    0.258566    11.00000    0.01974    0.01821 =
         0.01651   -0.00465   -0.00594    0.00037
AFIX  43
H22   2    0.318781   -0.244767    0.235903    11.00000   -1.20000
AFIX   0
C23   1    0.474833   -0.151233    0.252757    11.00000    0.01775    0.02238 =
         0.02080   -0.00523   -0.00464    0.00296
AFIX  43
H23   2    0.541040   -0.207909    0.226038    11.00000   -1.20000
AFIX   0
C24   1    0.509991   -0.046774    0.286002    11.00000    0.01604    0.02420 =
         0.02516   -0.00408   -0.00573   -0.00115
AFIX  43
H24   2    0.600064   -0.032675    0.283338    11.00000   -1.20000
AFIX   0
C25   1    0.413317    0.037350    0.323252    11.00000    0.01872    0.02024 =
         0.02392   -0.00536   -0.00714   -0.00277
AFIX  43
H25   2    0.437808    0.109405    0.345171    11.00000   -1.20000
AFIX   0
C26   1    0.280891    0.016576    0.328601    11.00000    0.01699    0.01701 =
         0.01549   -0.00376   -0.00432    0.00014
C27   1    0.173327    0.106942    0.367109    11.00000    0.01931    0.02180 =
         0.03166   -0.01182   -0.00677    0.00047
AFIX  23
H27A  2    0.135969    0.143425    0.308314    11.00000   -1.20000
H27B  2    0.100842    0.059604    0.423561    11.00000   -1.20000
AFIX   0
C28   1    0.304875    0.353531    0.235473    11.00000    0.04389    0.03003 =
         0.02364   -0.00293    0.00308    0.00571
AFIX 137
H28A  2    0.383059    0.309371    0.200903    11.00000   -1.50000
H28B  2    0.321323    0.444174    0.214381    11.00000   -1.50000
H28C  2    0.227589    0.330524    0.214539    11.00000   -1.50000
AFIX   0
C29   1    0.278465    0.317794    0.352077    11.00000    0.02088    0.01872 =
         0.02347   -0.00478   -0.00062    0.00185
C30   1    0.309006    0.377061    0.424692    11.00000    0.01906    0.01955 =
         0.03424   -0.00977   -0.00325   -0.00053
AFIX  43
H30   2    0.351039    0.456893    0.411815    11.00000   -1.20000
AFIX   0
C31   1    0.265300    0.295348    0.522325    11.00000    0.01795    0.02545 =
         0.02972   -0.01188   -0.00892    0.00603
C32   1    0.273839    0.313192    0.628241    11.00000    0.03043    0.04643 =
         0.03627   -0.02107   -0.01865    0.01178
AFIX 137
H32A  2    0.231275    0.241475    0.681548    11.00000   -1.50000
H32B  2    0.228436    0.390171    0.645367    11.00000   -1.50000
H32C  2    0.367397    0.319614    0.627153    11.00000   -1.50000
AFIX   0
HKLF 4


REM  DARKWA137 IN P-1
REM wR2 = 0.083771, GooF = S = 1.05352, Restrained GooF = 1.05352 for all data
REM R1 = 0.031088 for 7813 Fo > 4sig(Fo) and 0.036899 for all 8782 data
REM 374 parameters refined using 0 restraints

END

WGHT      0.0378      0.8063

REM Highest difference peak  0.542,  deepest hole -0.337,  1-sigma level  0.063
Q1    1   0.0549 -0.4055  0.2435  11.00000  0.05    0.54
Q2    1  -0.2236  0.1539  0.2821  11.00000  0.05    0.49
Q3    1   0.0527 -0.4010  0.3291  11.00000  0.05    0.44
Q4    1   0.2951  0.3374  0.2986  11.00000  0.05    0.44
Q5    1   0.0728 -0.2883  0.3170  11.00000  0.05    0.44
Q6    1   0.0306 -0.0421  0.0123  11.00000  0.05    0.44
Q7    1  -0.3172  0.2446  0.3982  11.00000  0.05    0.44
Q8    1  -0.1802  0.1420  0.1941  11.00000  0.05    0.43
Q9    1  -0.2280  0.2394  0.2220  11.00000  0.05    0.42
Q10   1   0.2868  0.3469  0.4760  11.00000  0.05    0.42
;
_shelx_res_checksum              88657
_olex2_submission_special_instructions 'No special instructions were received'
_vrf_PLAT910_darkwa137           
;
PROBLEM: Missing # of FCF Reflection(s) Below Theta(Min).          5 Note  
RESPONSE: Several reflections were omitted during the data integration
stage.
;
_vrf_PLAT911_darkwa137           
;
PROBLEM: Missing FCF Refl Between Thmin & STh/L=    0.600         13 Report
RESPONSE: Several reflections were omitted during the data integration
stage.
;
####################################################################### 
# 
# This file contains crystal structure data downloaded from the 
# Cambridge Structural Database (CSD) hosted by the Cambridge 
# Crystallographic Data Centre (CCDC).
# 
# Full information about CCDC data access policies and citation 
# guidelines are available at http://www.ccdc.cam.ac.uk/access/V1 
# 
# Audit and citation data items may have been added by the CCDC. 
# Please retain this information to preserve the provenance of 
# this file and to allow appropriate attribution of the data. 
# 
#######################################################################

data_darkwa133
_database_code_depnum_ccdc_archive 'CCDC 2051016'
loop_
_audit_author_name
_audit_author_address
'Ilia A. Guzei'
;University of Wisconsin Madison
United States of America
;
_audit_update_record             
;
2020-12-17 deposited with the CCDC.	2021-03-24 downloaded from the CCDC.
;
_audit_creation_date             2020-12-07
_audit_creation_method           
;
Olex2 1.3
(compiled 2020.11.12 svn.r5f609507 for OlexSys, GUI svn.r6226)
;
_shelx_SHELXL_version_number     2018/3
_chemical_name_common            ?
_chemical_name_systematic        ?
_chemical_formula_moiety         'C46 H38 Cl4 Cu2 N4 O8'
_chemical_formula_sum            'C46 H38 Cl4 Cu2 N4 O8'
_chemical_formula_weight         1043.68
_chemical_melting_point          ?
loop_
_atom_type_symbol
_atom_type_description
_atom_type_scat_dispersion_real
_atom_type_scat_dispersion_imag
_atom_type_scat_source
C C 0.0181 0.0091 'International Tables Vol C Tables 4.2.6.8 and 6.1.1.4'
H H 0.0000 0.0000 'International Tables Vol C Tables 4.2.6.8 and 6.1.1.4'
Cl Cl 0.3639 0.7018 'International Tables Vol C Tables 4.2.6.8 and 6.1.1.4'
Cu Cu -1.9646 0.5888 'International Tables Vol C Tables 4.2.6.8 and 6.1.1.4'
N N 0.0311 0.0180 'International Tables Vol C Tables 4.2.6.8 and 6.1.1.4'
O O 0.0492 0.0322 'International Tables Vol C Tables 4.2.6.8 and 6.1.1.4'

_shelx_space_group_comment       
;
The symmetry employed for this shelxl refinement is uniquely defined
by the following loop, which should always be used as a source of
symmetry information in preference to the above space-group names.
They are only intended as comments.
;
_space_group_crystal_system      tetragonal
_space_group_IT_number           86
_space_group_name_H-M_alt        'P 42/n'
_space_group_name_Hall           '-P 4bc'
loop_
_space_group_symop_operation_xyz
'x, y, z'
'-x+1/2, -y+1/2, z'
'-y, x+1/2, z+1/2'
'y+1/2, -x, z+1/2'
'-x, -y, -z'
'x-1/2, y-1/2, -z'
'y, -x-1/2, -z-1/2'
'-y-1/2, x, -z-1/2'

_cell_length_a                   16.2772(2)
_cell_length_b                   16.2772(2)
_cell_length_c                   17.3126(2)
_cell_angle_alpha                90
_cell_angle_beta                 90
_cell_angle_gamma                90
_cell_volume                     4586.93(12)
_cell_formula_units_Z            4
_cell_measurement_reflns_used    999
_cell_measurement_temperature    100(1)
_cell_measurement_theta_max      70.67
_cell_measurement_theta_min      3.84
_shelx_estimated_absorpt_T_max   0.640
_shelx_estimated_absorpt_T_min   0.388
_exptl_absorpt_coefficient_mu    3.766
_exptl_absorpt_correction_T_max  0.6402
_exptl_absorpt_correction_T_min  0.3881
_exptl_absorpt_correction_type   multi-scan
_exptl_absorpt_process_details   
;
SADABS-2016/2 (Krause et al., 2015) was used for absorption correction.
;
_exptl_absorpt_special_details   ?
_exptl_crystal_colour            green
_exptl_crystal_colour_primary    green
_exptl_crystal_density_diffrn    1.511
_exptl_crystal_density_meas      ?
_exptl_crystal_density_method    'not measured'
_exptl_crystal_description       block
_exptl_crystal_F_000             2128
_exptl_crystal_size_max          0.31
_exptl_crystal_size_mid          0.27
_exptl_crystal_size_min          0.13
_exptl_transmission_factor_max   ?
_exptl_transmission_factor_min   ?
_diffrn_reflns_av_R_equivalents  0.0374
_diffrn_reflns_av_unetI/netI     0.0151
_diffrn_reflns_Laue_measured_fraction_full 0.999
_diffrn_reflns_Laue_measured_fraction_max 0.990
_diffrn_reflns_limit_h_max       18
_diffrn_reflns_limit_h_min       -19
_diffrn_reflns_limit_k_max       20
_diffrn_reflns_limit_k_min       -19
_diffrn_reflns_limit_l_max       20
_diffrn_reflns_limit_l_min       -21
_diffrn_reflns_number            73846
_diffrn_reflns_point_group_measured_fraction_full 0.999
_diffrn_reflns_point_group_measured_fraction_max 0.990
_diffrn_reflns_theta_full        67.679
_diffrn_reflns_theta_max         71.701
_diffrn_reflns_theta_min         2.552
_diffrn_ambient_temperature      100.0
_diffrn_detector                 'charge-coupled device (CCD) area detector'
_diffrn_detector_area_resol_mean 7.9
_diffrn_detector_type            'Bruker APEX II'
_diffrn_measured_fraction_theta_full 0.999
_diffrn_measured_fraction_theta_max 0.990
_diffrn_measurement_device       'three-circle diffractometer'
_diffrn_measurement_device_type  'Bruker SMART APEX II'
_diffrn_measurement_method       '0.60\ \w and 0.6\ \f scans'
_diffrn_radiation_collimation    '0.5 mm double-pinhole'
_diffrn_radiation_detector       'Bruker APEX II'
_diffrn_radiation_monochromator  'equatorially mounted graphite'
_diffrn_radiation_probe          x-ray
_diffrn_radiation_type           'Cu K\a'
_diffrn_radiation_wavelength     1.54178
_diffrn_radiation_xray_symbol    K-L~3~
_diffrn_source                   'sealed X-ray tube'
_diffrn_source_type              'Siemens, K FFCU 2K 90'
_diffrn_standards_number         0
_reflns_Friedel_coverage         0.000
_reflns_Friedel_fraction_full    .
_reflns_Friedel_fraction_max     .
_reflns_number_gt                4331
_reflns_number_total             4450
_reflns_special_details          
;
 Reflections were merged by SHELXL according to the crystal
 class for the calculation of statistics and refinement.
 
 _reflns_Friedel_fraction is defined as the number of unique
 Friedel pairs measured divided by the number that would be
 possible theoretically, ignoring centric projections and
 systematic absences. Completness statistics refer to single and
 composite reflections containing twin component 1 only.
;
_reflns_threshold_expression     'I > 2\s(I)'
_computing_cell_refinement       'SAINT+ Ver. 2016.5-0 (Bruker-AXS, 2016)'
_computing_data_collection       'APEX3 Ver. 2016.5-0 (Bruker-AXS, 2016)'
_computing_data_reduction        'SAINT+ Ver. 2016.5-0 (Bruker-AXS, 2016)'
_computing_molecular_graphics    'OLEX2 (Dolomanov et al., 2009)'
_computing_publication_material  'OLEX2 (Dolomanov et al., 2009)'
_computing_structure_refinement  'XL (Sheldrick, 2015b)'
_computing_structure_solution    'XT (Sheldrick, 2015a)'
_refine_diff_density_max         1.668
_refine_diff_density_min         -0.786
_refine_diff_density_rms         0.151
_refine_ls_extinction_coef       .
_refine_ls_extinction_method     none
_refine_ls_goodness_of_fit_ref   1.094
_refine_ls_hydrogen_treatment    constr
_refine_ls_matrix_type           full
_refine_ls_number_parameters     322
_refine_ls_number_reflns         4450
_refine_ls_number_restraints     42
_refine_ls_R_factor_all          0.0659
_refine_ls_R_factor_gt           0.0648
_refine_ls_restrained_S_all      1.092
_refine_ls_shift/su_max          0.000
_refine_ls_shift/su_mean         0.000
_refine_ls_structure_factor_coef Fsqd
_refine_ls_weighting_details     
'w=1/[\s^2^(Fo^2^)+(0.1313P)^2^+3.4860P] where P=(Fo^2^+2Fc^2^)/3'
_refine_ls_weighting_scheme      calc
_refine_ls_wR_factor_gt          0.1729
_refine_ls_wR_factor_ref         0.1745
_refine_special_details          
;
 Refined as a 2-component twin.
;
_olex2_refinement_description    
;
1. Twinned data refinement
 Scales: 0.537(2)
 0.463(2)
2. Fixed Uiso
 At 1.2 times of:
  All C(H) groups, All C(H,H) groups
 At 1.5 times of:
  All C(H,H,H) groups
3. Restrained distances
 C9A-C9A_$1 = C7A-C7A_$1 = C9A-C8A = C8A-C7A
 1.39 with sigma of 0.005
 Cu1-N1 \\sim Cu1-N1A
 with sigma of 0.02
 Cl1A-C12A \\sim Cl1-C12 \\sim Cl2-C19 \\sim Cl2A-C19A
 with sigma of 0.005
 C11A-C10 \\sim C11-C10 \\sim C18-C17 \\sim C18A-C17
 with sigma of 0.005
4. Uiso/Uaniso restraints and constraints
Uanis(N1) = Uanis(N1A)
Uanis(Cl1) = Uanis(Cl1A)
Uanis(N2) = Uanis(N2A)
Uanis(Cl2) = Uanis(Cl2A)
Uanis(C1) = Uanis(C1A)
Uanis(C2) = Uanis(C2A)
Uanis(C3) = Uanis(C3A)
Uanis(C4) = Uanis(C4A)
Uanis(C5) = Uanis(C5A)
Uanis(C6) = Uanis(C6A)
Uanis(C7) = Uanis(C7A)
Uanis(C8) = Uanis(C8A)
Uanis(C9) = Uanis(C9A)
Uanis(C11) = Uanis(C11A)
Uanis(C12) = Uanis(C12A)
Uanis(C13) = Uanis(C13A)
Uanis(C14) = Uanis(C14A)
Uanis(C15) = Uanis(C15A)
Uanis(C16) = Uanis(C16A)
Uanis(C18) = Uanis(C18A)
Uanis(C19) = Uanis(C19A)
Uanis(C20) = Uanis(C20A)
Uanis(C21) = Uanis(C21A)
Uanis(C22) = Uanis(C22A)
Uanis(C23) = Uanis(C23A)
5. Same fragment restrains
{N1A, N2A, C1A, C2A, C3A, C4A, C5A, C6A, C7A, C8A, C9A} sigma for 1-2: 0.02,
1-3: 0.005
as in
{N1, N2, C1, C2, C3, C4, C5, C6, C7, C8, C9}
6. Others
 Sof(N1A)=Sof(N2A)=Sof(C1A)=Sof(H1AA)=Sof(H1AB)=Sof(H1AC)=Sof(C2A)=Sof(C3A)=
 Sof(H3A)=Sof(C4A)=Sof(C5A)=Sof(H5AA)=Sof(H5AB)=Sof(H5AC)=Sof(C6A)=Sof(H6AA)=
 Sof(H6AB)=Sof(C7A)=Sof(C8A)=Sof(H8A)=Sof(C9A)=Sof(H9A)=Sof(Cl1A)=Sof(C11A)=
 Sof(C12A)=Sof(C13A)=Sof(H13A)=Sof(C14A)=Sof(H14A)=Sof(C15A)=Sof(H15A)=
 Sof(C16A)=Sof(H16A)=Sof(Cl2A)=Sof(C18A)=Sof(C23A)=Sof(H23A)=Sof(C22A)=
 Sof(H22A)=Sof(C21A)=Sof(H21A)=Sof(C20A)=Sof(H20A)=Sof(C19A)=1-FVAR(1)
 Sof(N1)=Sof(N2)=Sof(C1)=Sof(H1A)=Sof(H1B)=Sof(H1C)=Sof(C2)=Sof(C3)=Sof(H3)=
 Sof(C4)=Sof(C5)=Sof(H5A)=Sof(H5B)=Sof(H5C)=Sof(C6)=Sof(H6A)=Sof(H6B)=Sof(C7)=
 Sof(C8)=Sof(H8)=Sof(C9)=Sof(H9)=Sof(Cl1)=Sof(C11)=Sof(C12)=Sof(C13)=Sof(H13)=
 Sof(C14)=Sof(H14)=Sof(C15)=Sof(H15)=Sof(C16)=Sof(H16)=Sof(Cl2)=Sof(C18)=
 Sof(C19)=Sof(C20)=Sof(H20)=Sof(C21)=Sof(H21)=Sof(C22)=Sof(H22)=Sof(C23)=
 Sof(H23)=FVAR(1)
7.a Secondary CH2 refined with riding coordinates:
 C6(H6A,H6B), C6A(H6AA,H6AB)
7.b Aromatic/amide H refined with riding coordinates:
 C3(H3), C8(H8), C9(H9), C3A(H3A), C8A(H8A), C9A(H9A), C13(H13), C14(H14),
 C15(H15), C16(H16), C13A(H13A), C14A(H14A), C15A(H15A), C16A(H16A), C20(H20),
 C21(H21), C22(H22), C23(H23), C23A(H23A), C22A(H22A), C21A(H21A), C20A(H20A)
7.c Fitted hexagon refined as free rotating group:
 C11(C12,C13,C14,C15,C16), C11A(C12A,C13A,C14A,C15A,C16A), C18(C19,C20,C21,C22,
 C23), C18A(C23A,C22A,C21A,C20A,C19A)
7.d Idealised Me refined as rotating group:
 C1(H1A,H1B,H1C), C5(H5A,H5B,H5C), C1A(H1AA,H1AB,H1AC), C5A(H5AA,H5AB,H5AC)
;
_atom_sites_solution_hydrogens   geom
_atom_sites_solution_primary     direct
_atom_sites_solution_secondary   ?
loop_
_atom_site_label
_atom_site_type_symbol
_atom_site_fract_x
_atom_site_fract_y
_atom_site_fract_z
_atom_site_U_iso_or_equiv
_atom_site_adp_type
_atom_site_occupancy
_atom_site_site_symmetry_order
_atom_site_calc_flag
_atom_site_refinement_flags_posn
_atom_site_refinement_flags_adp
_atom_site_refinement_flags_occupancy
_atom_site_disorder_assembly
_atom_site_disorder_group
Cu1 Cu 0.41748(3) -0.00654(4) -0.00475(2) 0.0190(2) Uani 1 1 d D . . . .
O1 O 0.42944(19) 0.08212(18) -0.08078(16) 0.0311(7) Uani 1 1 d . . . . .
O2 O 0.56533(19) 0.0937(2) -0.07199(18) 0.0367(7) Uani 1 1 d . . . . .
O3 O 0.42130(19) 0.07618(19) 0.07770(16) 0.0300(6) Uani 1 1 d . . . . .
O4 O 0.55776(18) 0.08517(19) 0.08810(16) 0.0308(6) Uani 1 1 d . . . . .
N1 N 0.2824(2) -0.0103(2) -0.0170(2) 0.0190(8) Uani 0.8504(15) 1 d D . P A 1
N2 N 0.2362(3) -0.0802(2) -0.0178(2) 0.0250(8) Uani 0.8504(15) 1 d D . P A 1
C1 C 0.2560(3) 0.1383(3) -0.0279(4) 0.0365(12) Uani 0.8504(15) 1 d D . P A 1
H1A H 0.208086 0.174681 -0.025474 0.055 Uiso 0.8504(15) 1 calc R U P A 1
H1B H 0.285245 0.147283 -0.076645 0.055 Uiso 0.8504(15) 1 calc R U P A 1
H1C H 0.292787 0.150288 0.015477 0.055 Uiso 0.8504(15) 1 calc R U P A 1
C2 C 0.2287(3) 0.0520(3) -0.0234(3) 0.0232(9) Uani 0.8504(15) 1 d D . P A 1
C3 C 0.1488(3) 0.0214(3) -0.0284(3) 0.0332(10) Uani 0.8504(15) 1 d D . P A 1
H3 H 0.099632 0.052314 -0.033550 0.040 Uiso 0.8504(15) 1 calc R U P A 1
C4 C 0.1559(3) -0.0630(3) -0.0243(3) 0.0325(11) Uani 0.8504(15) 1 d D . P A 1
C5 C 0.0903(4) -0.1287(4) -0.0289(4) 0.0496(15) Uani 0.8504(15) 1 d D . P A 1
H5A H 0.037175 -0.103212 -0.040374 0.074 Uiso 0.8504(15) 1 calc R U P A 1
H5B H 0.087020 -0.157791 0.020579 0.074 Uiso 0.8504(15) 1 calc R U P A 1
H5C H 0.104301 -0.167803 -0.069932 0.074 Uiso 0.8504(15) 1 calc R U P A 1
C6 C 0.2730(4) -0.1616(3) -0.0177(3) 0.0309(11) Uani 0.8504(15) 1 d D . P A 1
H6A H 0.332862 -0.156190 -0.026374 0.037 Uiso 0.8504(15) 1 calc R U P A 1
H6B H 0.249965 -0.193706 -0.061222 0.037 Uiso 0.8504(15) 1 calc R U P A 1
C7 C 0.2586(3) -0.2085(3) 0.0571(3) 0.0293(10) Uani 0.8504(15) 1 d D . P A 1
C8 C 0.2684(4) -0.1677(3) 0.1274(3) 0.0406(13) Uani 0.8504(15) 1 d D . P A 1
H8 H 0.282144 -0.110942 0.127656 0.049 Uiso 0.8504(15) 1 calc R U P A 1
C9 C 0.2584(4) -0.2090(4) 0.1974(3) 0.0424(14) Uani 0.8504(15) 1 d D . P A 1
H9 H 0.263201 -0.180061 0.244868 0.051 Uiso 0.8504(15) 1 calc R U P A 1
N1A N 0.2823(7) -0.0120(8) 0.0139(13) 0.0190(8) Uani 0.1496(15) 1 d D . P A 2
N2A N 0.2351(9) -0.0820(7) 0.0158(10) 0.0250(8) Uani 0.1496(15) 1 d D . P A 2
C1A C 0.2563(13) 0.1372(8) 0.017(2) 0.0365(12) Uani 0.1496(15) 1 d D . P A 2
H1AA H 0.209378 0.171768 0.003066 0.055 Uiso 0.1496(15) 1 calc R U P A 2
H1AB H 0.300211 0.144018 -0.020819 0.055 Uiso 0.1496(15) 1 calc R U P A 2
H1AC H 0.276462 0.153539 0.068433 0.055 Uiso 0.1496(15) 1 calc R U P A 2
C2A C 0.2304(10) 0.0505(7) 0.0195(18) 0.0232(9) Uani 0.1496(15) 1 d D . P A 2
C3A C 0.1496(8) 0.0208(9) 0.0299(19) 0.0332(10) Uani 0.1496(15) 1 d D . P A 2
H3A H 0.101313 0.052368 0.038064 0.040 Uiso 0.1496(15) 1 calc R U P A 2
C4A C 0.1555(9) -0.0628(9) 0.026(2) 0.0325(11) Uani 0.1496(15) 1 d D . P A 2
C5A C 0.0889(12) -0.1285(13) 0.031(2) 0.0496(15) Uani 0.1496(15) 1 d D . P A 2
H5AA H 0.037408 -0.103515 0.048311 0.074 Uiso 0.1496(15) 1 calc R U P A 2
H5AB H 0.105798 -0.171195 0.067317 0.074 Uiso 0.1496(15) 1 calc R U P A 2
H5AC H 0.080627 -0.153085 -0.020402 0.074 Uiso 0.1496(15) 1 calc R U P A 2
C6A C 0.2700(13) -0.1631(8) 0.0108(9) 0.0309(11) Uani 0.1496(15) 1 d D . P A 2
H6AA H 0.248217 -0.196727 0.053857 0.037 Uiso 0.1496(15) 1 calc R U P A 2
H6AB H 0.330243 -0.158910 0.017715 0.037 Uiso 0.1496(15) 1 calc R U P A 2
C7A C 0.2527(17) -0.20736(19) -0.0648(9) 0.0293(10) Uani 0.1496(15) 1 d D . P A
2
C8A C 0.273(2) -0.1698(10) -0.1344(8) 0.0406(13) Uani 0.1496(15) 1 d D . P A 2
H8A H 0.295739 -0.116124 -0.133750 0.049 Uiso 0.1496(15) 1 calc R U P A 2
C9A C 0.261(2) -0.2087(6) -0.2050(9) 0.0424(14) Uani 0.1496(15) 1 d D . P A 2
H9A H 0.266367 -0.179324 -0.252113 0.051 Uiso 0.1496(15) 1 calc R U P A 2
C10 C 0.4961(3) 0.1131(2) -0.0986(2) 0.0267(8) Uani 1 1 d D . . . .
Cl1 Cl 0.57065(10) 0.08515(8) -0.25820(7) 0.0434(3) Uani 0.8504(15) 1 d D . P A
1
C11 C 0.4911(2) 0.18371(16) -0.15576(15) 0.0275(10) Uani 0.8504(15) 1 d DG . P
A 1
C12 C 0.5244(2) 0.17551(16) -0.22927(17) 0.0361(12) Uani 0.8504(15) 1 d DG . P
A 1
C13 C 0.5183(3) 0.2397(2) -0.28189(14) 0.0447(14) Uani 0.8504(15) 1 d G . P A 1
H13 H 0.541066 0.234112 -0.332136 0.054 Uiso 0.8504(15) 1 calc R U P A 1
C14 C 0.4788(3) 0.31212(18) -0.26101(18) 0.0476(14) Uani 0.8504(15) 1 d G . P A
1
H14 H 0.474639 0.355995 -0.296975 0.057 Uiso 0.8504(15) 1 calc R U P A 1
C15 C 0.4455(3) 0.32032(17) -0.1875(2) 0.0532(16) Uani 0.8504(15) 1 d G . P A 1
H15 H 0.418509 0.369798 -0.173221 0.064 Uiso 0.8504(15) 1 calc R U P A 1
C16 C 0.4516(3) 0.2561(2) -0.13487(15) 0.0443(14) Uani 0.8504(15) 1 d G . P A 1
H16 H 0.428806 0.261718 -0.084626 0.053 Uiso 0.8504(15) 1 calc R U P A 1
Cl1A Cl 0.4046(6) 0.2700(5) -0.0889(4) 0.0434(3) Uani 0.1496(15) 1 d D . P A 2
C11A C 0.4845(14) 0.1527(10) -0.1777(5) 0.0275(10) Uani 0.1496(15) 1 d DG . P A
2
C12A C 0.4522(13) 0.2313(11) -0.1694(6) 0.0361(12) Uani 0.1496(15) 1 d DG . P A
2
C13A C 0.4421(15) 0.2812(9) -0.2338(9) 0.0447(14) Uani 0.1496(15) 1 d G . P A 2
H13A H 0.420004 0.334923 -0.228202 0.054 Uiso 0.1496(15) 1 calc R U P A 2
C14A C 0.4643(18) 0.2526(10) -0.3065(7) 0.0476(14) Uani 0.1496(15) 1 d G . P A
2
H14A H 0.457443 0.286732 -0.350581 0.057 Uiso 0.1496(15) 1 calc R U P A 2
C15A C 0.4966(18) 0.1740(10) -0.3148(4) 0.0532(16) Uani 0.1496(15) 1 d G . P A
2
H15A H 0.511833 0.154483 -0.364477 0.064 Uiso 0.1496(15) 1 calc R U P A 2
C16A C 0.5067(16) 0.1241(8) -0.2504(7) 0.0443(14) Uani 0.1496(15) 1 d G . P A 2
H16A H 0.528784 0.070423 -0.255995 0.053 Uiso 0.1496(15) 1 calc R U P A 2
C17 C 0.4851(2) 0.1029(2) 0.10794(19) 0.0227(7) Uani 1 1 d D . . . .
Cl2 Cl 0.39847(10) 0.26932(8) 0.08818(7) 0.0435(4) Uani 0.8504(15) 1 d D . P A
1
C18 C 0.4754(2) 0.15707(18) 0.17870(13) 0.0251(9) Uani 0.8504(15) 1 d DG . P A
1
C19 C 0.4330(2) 0.23104(19) 0.17447(13) 0.0338(11) Uani 0.8504(15) 1 d DG . P A
1
C20 C 0.4190(2) 0.27663(17) 0.24107(18) 0.0430(13) Uani 0.8504(15) 1 d G . P A
1
H20 H 0.389987 0.327185 0.238172 0.052 Uiso 0.8504(15) 1 calc R U P A 1
C21 C 0.4475(3) 0.2483(2) 0.31191(14) 0.0480(14) Uani 0.8504(15) 1 d G . P A 1
H21 H 0.437915 0.279427 0.357428 0.058 Uiso 0.8504(15) 1 calc R U P A 1
C22 C 0.4899(3) 0.1743(2) 0.31615(13) 0.0513(15) Uani 0.8504(15) 1 d G . P A 1
H22 H 0.509362 0.154910 0.364561 0.062 Uiso 0.8504(15) 1 calc R U P A 1
C23 C 0.5039(2) 0.12870(18) 0.24954(17) 0.0356(11) Uani 0.8504(15) 1 d G . P A
1
H23 H 0.532882 0.078151 0.252439 0.043 Uiso 0.8504(15) 1 calc R U P A 1
Cl2A Cl 0.5625(5) 0.0891(4) 0.2636(4) 0.0435(4) Uani 0.1496(15) 1 d D . P A 2
C18A C 0.4750(13) 0.1807(7) 0.1560(8) 0.0251(9) Uani 0.1496(15) 1 d DG . P A 2
C23A C 0.4387(14) 0.2546(9) 0.1346(7) 0.0356(11) Uani 0.1496(15) 1 d G . P A 2
H23A H 0.415930 0.260606 0.084368 0.043 Uiso 0.1496(15) 1 calc R U P A 2
C22A C 0.4359(16) 0.3196(7) 0.1865(9) 0.0513(15) Uani 0.1496(15) 1 d G . P A 2
H22A H 0.411115 0.370087 0.171847 0.062 Uiso 0.1496(15) 1 calc R U P A 2
C21A C 0.4692(16) 0.3107(8) 0.2600(8) 0.0480(14) Uani 0.1496(15) 1 d G . P A 2
H21A H 0.467282 0.355193 0.295475 0.058 Uiso 0.1496(15) 1 calc R U P A 2
C20A C 0.5055(15) 0.2369(10) 0.2814(7) 0.0430(13) Uani 0.1496(15) 1 d G . P A 2
H20A H 0.528265 0.230817 0.331623 0.052 Uiso 0.1496(15) 1 calc R U P A 2
C19A C 0.5083(13) 0.1718(7) 0.2295(10) 0.0338(11) Uani 0.1496(15) 1 d DG . P A
2

loop_
_atom_site_aniso_label
_atom_site_aniso_U_11
_atom_site_aniso_U_22
_atom_site_aniso_U_33
_atom_site_aniso_U_23
_atom_site_aniso_U_13
_atom_site_aniso_U_12
Cu1 0.0231(3) 0.0157(3) 0.0180(3) -0.00051(17) 0.00048(18) 0.0062(2)
O1 0.0355(16) 0.0279(14) 0.0297(14) 0.0106(12) -0.0090(12) 0.0025(12)
O2 0.0347(16) 0.0373(16) 0.0382(16) 0.0200(13) 0.0027(12) 0.0060(13)
O3 0.0286(14) 0.0350(15) 0.0262(13) -0.0126(12) 0.0036(11) 0.0077(12)
O4 0.0276(14) 0.0331(15) 0.0318(14) -0.0135(12) 0.0018(11) 0.0018(12)
N1 0.0267(18) 0.0124(16) 0.0179(18) 0.0003(15) 0.0030(14) 0.0005(14)
N2 0.033(2) 0.0156(17) 0.0262(18) 0.0004(16) 0.0097(18) -0.0036(16)
C1 0.026(2) 0.020(2) 0.063(4) -0.005(2) -0.002(3) 0.0037(18)
C2 0.019(2) 0.023(2) 0.027(2) 0.0028(19) -0.0006(18) 0.0072(17)
C3 0.020(2) 0.035(3) 0.044(3) 0.001(2) 0.001(2) -0.001(2)
C4 0.028(3) 0.030(3) 0.040(3) 0.002(2) 0.007(2) -0.006(2)
C5 0.038(3) 0.052(4) 0.059(4) 0.009(3) 0.003(3) -0.026(3)
C6 0.043(3) 0.017(2) 0.033(3) -0.0002(19) 0.013(2) -0.003(2)
C7 0.029(2) 0.026(2) 0.032(2) 0.0014(18) 0.0048(18) -0.0023(18)
C8 0.054(3) 0.032(3) 0.036(3) -0.005(2) 0.012(2) -0.010(2)
C9 0.047(3) 0.054(4) 0.026(2) -0.010(2) 0.004(2) -0.014(3)
N1A 0.0267(18) 0.0124(16) 0.0179(18) 0.0003(15) 0.0030(14) 0.0005(14)
N2A 0.033(2) 0.0156(17) 0.0262(18) 0.0004(16) 0.0097(18) -0.0036(16)
C1A 0.026(2) 0.020(2) 0.063(4) -0.005(2) -0.002(3) 0.0037(18)
C2A 0.019(2) 0.023(2) 0.027(2) 0.0028(19) -0.0006(18) 0.0072(17)
C3A 0.020(2) 0.035(3) 0.044(3) 0.001(2) 0.001(2) -0.001(2)
C4A 0.028(3) 0.030(3) 0.040(3) 0.002(2) 0.007(2) -0.006(2)
C5A 0.038(3) 0.052(4) 0.059(4) 0.009(3) 0.003(3) -0.026(3)
C6A 0.043(3) 0.017(2) 0.033(3) -0.0002(19) 0.013(2) -0.003(2)
C7A 0.029(2) 0.026(2) 0.032(2) 0.0014(18) 0.0048(18) -0.0023(18)
C8A 0.054(3) 0.032(3) 0.036(3) -0.005(2) 0.012(2) -0.010(2)
C9A 0.047(3) 0.054(4) 0.026(2) -0.010(2) 0.004(2) -0.014(3)
C10 0.040(2) 0.0221(17) 0.0183(16) 0.0063(14) -0.0001(15) 0.0023(17)
Cl1 0.0663(9) 0.0363(6) 0.0276(6) -0.0009(5) 0.0056(5) 0.0046(6)
C11 0.047(3) 0.017(2) 0.019(2) 0.0037(16) -0.0040(19) 0.005(2)
C12 0.056(3) 0.030(3) 0.022(2) 0.0034(18) -0.006(2) 0.001(2)
C13 0.068(4) 0.044(3) 0.022(2) 0.010(2) -0.003(2) 0.000(3)
C14 0.071(4) 0.035(3) 0.037(3) 0.020(2) -0.006(3) 0.002(3)
C15 0.082(5) 0.035(3) 0.042(3) 0.014(2) -0.007(3) 0.016(3)
C16 0.076(4) 0.031(3) 0.026(3) 0.011(2) -0.007(3) 0.004(3)
Cl1A 0.0663(9) 0.0363(6) 0.0276(6) -0.0009(5) 0.0056(5) 0.0046(6)
C11A 0.047(3) 0.017(2) 0.019(2) 0.0037(16) -0.0040(19) 0.005(2)
C12A 0.056(3) 0.030(3) 0.022(2) 0.0034(18) -0.006(2) 0.001(2)
C13A 0.068(4) 0.044(3) 0.022(2) 0.010(2) -0.003(2) 0.000(3)
C14A 0.071(4) 0.035(3) 0.037(3) 0.020(2) -0.006(3) 0.002(3)
C15A 0.082(5) 0.035(3) 0.042(3) 0.014(2) -0.007(3) 0.016(3)
C16A 0.076(4) 0.031(3) 0.026(3) 0.011(2) -0.007(3) 0.004(3)
C17 0.031(2) 0.0203(17) 0.0168(15) -0.0055(13) 0.0029(14) 0.0047(15)
Cl2 0.0638(9) 0.0293(6) 0.0373(6) 0.0006(5) -0.0055(6) 0.0065(5)
C18 0.029(2) 0.027(2) 0.020(2) -0.0057(18) 0.0026(18) -0.0003(18)
C19 0.041(3) 0.029(2) 0.031(2) -0.0020(19) 0.002(2) -0.003(2)
C20 0.057(3) 0.033(3) 0.038(3) -0.006(2) 0.000(3) 0.005(3)
C21 0.064(4) 0.046(3) 0.034(3) -0.016(2) 0.001(3) 0.004(3)
C22 0.063(4) 0.063(4) 0.028(3) -0.011(2) -0.008(3) 0.009(3)
C23 0.045(3) 0.034(3) 0.028(2) -0.0034(19) -0.005(2) -0.002(2)
Cl2A 0.0638(9) 0.0293(6) 0.0373(6) 0.0006(5) -0.0055(6) 0.0065(5)
C18A 0.029(2) 0.027(2) 0.020(2) -0.0057(18) 0.0026(18) -0.0003(18)
C23A 0.045(3) 0.034(3) 0.028(2) -0.0034(19) -0.005(2) -0.002(2)
C22A 0.063(4) 0.063(4) 0.028(3) -0.011(2) -0.008(3) 0.009(3)
C21A 0.064(4) 0.046(3) 0.034(3) -0.016(2) 0.001(3) 0.004(3)
C20A 0.057(3) 0.033(3) 0.038(3) -0.006(2) 0.000(3) 0.005(3)
C19A 0.041(3) 0.029(2) 0.031(2) -0.0020(19) 0.002(2) -0.003(2)

_geom_special_details            
;
 All esds (except the esd in the dihedral angle between two l.s. planes)
 are estimated using the full covariance matrix.  The cell esds are taken
 into account individually in the estimation of esds in distances, angles
 and torsion angles; correlations between esds in cell parameters are only
 used when they are defined by crystal symmetry.  An approximate (isotropic)
 treatment of cell esds is used for estimating esds involving l.s. planes.
;
loop_
_geom_bond_atom_site_label_1
_geom_bond_atom_site_label_2
_geom_bond_distance
_geom_bond_site_symmetry_2
_geom_bond_publ_flag
Cu1 Cu1 2.6997(11) 5_655 ?
Cu1 O1 1.963(3) . ?
Cu1 O2 1.964(3) 5_655 ?
Cu1 O3 1.963(3) . ?
Cu1 O4 1.970(3) 5_655 ?
Cu1 N1 2.210(4) . ?
Cu1 N1A 2.225(10) . ?
O1 C10 1.236(5) . ?
O2 C10 1.259(5) . ?
O3 C17 1.242(5) . ?
O4 C17 1.265(5) . ?
N1 N2 1.364(5) . ?
N1 C2 1.343(6) . ?
N2 C4 1.341(7) . ?
N2 C6 1.454(6) . ?
C1 H1A 0.9800 . ?
C1 H1B 0.9800 . ?
C1 H1C 0.9800 . ?
C1 C2 1.476(7) . ?
C2 C3 1.395(7) . ?
C3 H3 0.9500 . ?
C3 C4 1.380(7) . ?
C4 C5 1.514(7) . ?
C5 H5A 0.9800 . ?
C5 H5B 0.9800 . ?
C5 H5C 0.9800 . ?
C6 H6A 0.9900 . ?
C6 H6B 0.9900 . ?
C6 C7 1.521(7) . ?
C7 C7 1.381(9) 2_545 ?
C7 C8 1.397(7) . ?
C8 H8 0.9500 . ?
C8 C9 1.395(7) . ?
C9 C9 1.363(12) 2_545 ?
C9 H9 0.9500 . ?
N1A N2A 1.375(12) . ?
N1A C2A 1.326(13) . ?
N2A C4A 1.344(13) . ?
N2A C6A 1.441(10) . ?
C1A H1AA 0.9800 . ?
C1A H1AB 0.9800 . ?
C1A H1AC 0.9800 . ?
C1A C2A 1.474(10) . ?
C2A C3A 1.413(13) . ?
C3A H3A 0.9500 . ?
C3A C4A 1.365(14) . ?
C4A C5A 1.526(11) . ?
C5A H5AA 0.9800 . ?
C5A H5AB 0.9800 . ?
C5A H5AC 0.9800 . ?
C6A H6AA 0.9900 . ?
C6A H6AB 0.9900 . ?
C6A C7A 1.520(13) . ?
C7A C7A 1.391(5) 2_545 ?
C7A C8A 1.391(5) . ?
C8A H8A 0.9500 . ?
C8A C9A 1.390(5) . ?
C9A C9A 1.389(5) 2_545 ?
C9A H9A 0.9500 . ?
C10 C11 1.518(4) . ?
C10 C11A 1.524(5) . ?
Cl1 C12 1.727(2) . ?
C11 C12 1.3900 . ?
C11 C16 1.3900 . ?
C12 C13 1.3900 . ?
C13 H13 0.9500 . ?
C13 C14 1.3900 . ?
C14 H14 0.9500 . ?
C14 C15 1.3900 . ?
C15 H15 0.9500 . ?
C15 C16 1.3900 . ?
C16 H16 0.9500 . ?
Cl1A C12A 1.714(5) . ?
C11A C12A 1.3900 . ?
C11A C16A 1.3900 . ?
C12A C13A 1.3900 . ?
C13A H13A 0.9500 . ?
C13A C14A 1.3900 . ?
C14A H14A 0.9500 . ?
C14A C15A 1.3900 . ?
C15A H15A 0.9500 . ?
C15A C16A 1.3900 . ?
C16A H16A 0.9500 . ?
C17 C18 1.517(3) . ?
C17 C18A 1.524(5) . ?
Cl2 C19 1.713(2) . ?
C18 C19 1.3900 . ?
C18 C23 1.3900 . ?
C19 C20 1.3900 . ?
C20 H20 0.9500 . ?
C20 C21 1.3900 . ?
C21 H21 0.9500 . ?
C21 C22 1.3900 . ?
C22 H22 0.9500 . ?
C22 C23 1.3900 . ?
C23 H23 0.9500 . ?
Cl2A C19A 1.715(5) . ?
C18A C23A 1.3900 . ?
C18A C19A 1.3900 . ?
C23A H23A 0.9500 . ?
C23A C22A 1.3900 . ?
C22A H22A 0.9500 . ?
C22A C21A 1.3900 . ?
C21A H21A 0.9500 . ?
C21A C20A 1.3900 . ?
C20A H20A 0.9500 . ?
C20A C19A 1.3900 . ?

loop_
_geom_angle_atom_site_label_1
_geom_angle_atom_site_label_2
_geom_angle_atom_site_label_3
_geom_angle
_geom_angle_site_symmetry_1
_geom_angle_site_symmetry_3
_geom_angle_publ_flag
O1 Cu1 Cu1 83.35(9) . 5_655 ?
O1 Cu1 O2 166.10(13) . 5_655 ?
O1 Cu1 O3 88.87(15) . . ?
O1 Cu1 O4 88.06(13) . 5_655 ?
O1 Cu1 N1 93.13(13) . . ?
O1 Cu1 N1A 103.0(5) . . ?
O2 Cu1 Cu1 82.76(10) 5_655 5_655 ?
O2 Cu1 O4 89.83(15) 5_655 5_655 ?
O2 Cu1 N1 100.76(14) 5_655 . ?
O2 Cu1 N1A 90.8(5) 5_655 . ?
O3 Cu1 Cu1 82.54(9) . 5_655 ?
O3 Cu1 O2 89.94(14) . 5_655 ?
O3 Cu1 O4 166.27(13) . 5_655 ?
O3 Cu1 N1 96.90(13) . . ?
O3 Cu1 N1A 87.3(5) . . ?
O4 Cu1 Cu1 83.82(9) 5_655 5_655 ?
O4 Cu1 N1 96.63(13) 5_655 . ?
O4 Cu1 N1A 106.4(5) 5_655 . ?
N1 Cu1 Cu1 176.44(10) . 5_655 ?
C10 O1 Cu1 123.7(2) . . ?
C10 O2 Cu1 123.9(3) . 5_655 ?
C17 O3 Cu1 125.0(2) . . ?
C17 O4 Cu1 122.6(2) . 5_655 ?
N2 N1 Cu1 124.9(3) . . ?
C2 N1 Cu1 129.4(3) . . ?
C2 N1 N2 105.7(4) . . ?
N1 N2 C6 122.2(4) . . ?
C4 N2 N1 111.3(4) . . ?
C4 N2 C6 126.3(4) . . ?
H1A C1 H1B 109.5 . . ?
H1A C1 H1C 109.5 . . ?
H1B C1 H1C 109.5 . . ?
C2 C1 H1A 109.5 . . ?
C2 C1 H1B 109.5 . . ?
C2 C1 H1C 109.5 . . ?
N1 C2 C1 121.8(4) . . ?
N1 C2 C3 110.0(4) . . ?
C3 C2 C1 128.1(4) . . ?
C2 C3 H3 127.0 . . ?
C4 C3 C2 105.9(4) . . ?
C4 C3 H3 127.0 . . ?
N2 C4 C3 107.1(4) . . ?
N2 C4 C5 122.9(5) . . ?
C3 C4 C5 129.9(6) . . ?
C4 C5 H5A 109.5 . . ?
C4 C5 H5B 109.5 . . ?
C4 C5 H5C 109.5 . . ?
H5A C5 H5B 109.5 . . ?
H5A C5 H5C 109.5 . . ?
H5B C5 H5C 109.5 . . ?
N2 C6 H6A 108.9 . . ?
N2 C6 H6B 108.9 . . ?
N2 C6 C7 113.3(4) . . ?
H6A C6 H6B 107.7 . . ?
C7 C6 H6A 108.9 . . ?
C7 C6 H6B 108.9 . . ?
C7 C7 C6 121.5(3) 2_545 . ?
C7 C7 C8 119.3(3) 2_545 . ?
C8 C7 C6 119.1(4) . . ?
C7 C8 H8 119.5 . . ?
C9 C8 C7 121.0(5) . . ?
C9 C8 H8 119.5 . . ?
C8 C9 H9 120.1 . . ?
C9 C9 C8 119.7(3) 2_545 . ?
C9 C9 H9 120.1 2_545 . ?
N2A N1A Cu1 126.1(7) . . ?
C2A N1A Cu1 127.6(8) . . ?
C2A N1A N2A 106.1(6) . . ?
N1A N2A C6A 122.5(9) . . ?
C4A N2A N1A 110.5(6) . . ?
C4A N2A C6A 127.0(9) . . ?
H1AA C1A H1AB 109.5 . . ?
H1AA C1A H1AC 109.5 . . ?
H1AB C1A H1AC 109.5 . . ?
C2A C1A H1AA 109.5 . . ?
C2A C1A H1AB 109.5 . . ?
C2A C1A H1AC 109.5 . . ?
N1A C2A C1A 123.4(10) . . ?
N1A C2A C3A 109.9(7) . . ?
C3A C2A C1A 126.7(10) . . ?
C2A C3A H3A 127.2 . . ?
C4A C3A C2A 105.6(7) . . ?
C4A C3A H3A 127.2 . . ?
N2A C4A C3A 107.8(6) . . ?
N2A C4A C5A 121.9(10) . . ?
C3A C4A C5A 130.3(11) . . ?
C4A C5A H5AA 109.5 . . ?
C4A C5A H5AB 109.5 . . ?
C4A C5A H5AC 109.5 . . ?
H5AA C5A H5AB 109.5 . . ?
H5AA C5A H5AC 109.5 . . ?
H5AB C5A H5AC 109.5 . . ?
N2A C6A H6AA 108.7 . . ?
N2A C6A H6AB 108.7 . . ?
N2A C6A C7A 114.3(10) . . ?
H6AA C6A H6AB 107.6 . . ?
C7A C6A H6AA 108.7 . . ?
C7A C6A H6AB 108.7 . . ?
C7A C7A C6A 119.0(7) 2_545 . ?
C7A C7A C8A 117.0(10) 2_545 . ?
C8A C7A C6A 119.7(8) . . ?
C7A C8A H8A 119.1 . . ?
C9A C8A C7A 121.9(9) . . ?
C9A C8A H8A 119.1 . . ?
C8A C9A H9A 120.8 . . ?
C9A C9A C8A 118.4(6) 2_545 . ?
C9A C9A H9A 120.8 2_545 . ?
O1 C10 O2 126.3(3) . . ?
O1 C10 C11 115.2(3) . . ?
O1 C10 C11A 106.8(10) . . ?
O2 C10 C11 118.5(3) . . ?
O2 C10 C11A 123.1(9) . . ?
C12 C11 C10 120.2(2) . . ?
C12 C11 C16 120.0 . . ?
C16 C11 C10 119.8(2) . . ?
C11 C12 Cl1 121.18(18) . . ?
C13 C12 Cl1 118.79(18) . . ?
C13 C12 C11 120.0 . . ?
C12 C13 H13 120.0 . . ?
C12 C13 C14 120.0 . . ?
C14 C13 H13 120.0 . . ?
C13 C14 H14 120.0 . . ?
C13 C14 C15 120.0 . . ?
C15 C14 H14 120.0 . . ?
C14 C15 H15 120.0 . . ?
C16 C15 C14 120.0 . . ?
C16 C15 H15 120.0 . . ?
C11 C16 H16 120.0 . . ?
C15 C16 C11 120.0 . . ?
C15 C16 H16 120.0 . . ?
C12A C11A C10 110.1(11) . . ?
C12A C11A C16A 120.0 . . ?
C16A C11A C10 129.7(11) . . ?
C11A C12A Cl1A 126.3(11) . . ?
C13A C12A Cl1A 112.6(11) . . ?
C13A C12A C11A 120.0 . . ?
C12A C13A H13A 120.0 . . ?
C12A C13A C14A 120.0 . . ?
C14A C13A H13A 120.0 . . ?
C13A C14A H14A 120.0 . . ?
C15A C14A C13A 120.0 . . ?
C15A C14A H14A 120.0 . . ?
C14A C15A H15A 120.0 . . ?
C14A C15A C16A 120.0 . . ?
C16A C15A H15A 120.0 . . ?
C11A C16A H16A 120.0 . . ?
C15A C16A C11A 120.0 . . ?
C15A C16A H16A 120.0 . . ?
O3 C17 O4 125.9(3) . . ?
O3 C17 C18 117.2(3) . . ?
O3 C17 C18A 115.5(8) . . ?
O4 C17 C18 116.7(3) . . ?
O4 C17 C18A 116.1(9) . . ?
C19 C18 C17 120.8(2) . . ?
C19 C18 C23 120.0 . . ?
C23 C18 C17 119.0(2) . . ?
C18 C19 Cl2 121.60(19) . . ?
C18 C19 C20 120.0 . . ?
C20 C19 Cl2 118.39(19) . . ?
C19 C20 H20 120.0 . . ?
C19 C20 C21 120.0 . . ?
C21 C20 H20 120.0 . . ?
C20 C21 H21 120.0 . . ?
C22 C21 C20 120.0 . . ?
C22 C21 H21 120.0 . . ?
C21 C22 H22 120.0 . . ?
C21 C22 C23 120.0 . . ?
C23 C22 H22 120.0 . . ?
C18 C23 H23 120.0 . . ?
C22 C23 C18 120.0 . . ?
C22 C23 H23 120.0 . . ?
C23A C18A C17 128.2(11) . . ?
C23A C18A C19A 120.0 . . ?
C19A C18A C17 111.8(11) . . ?
C18A C23A H23A 120.0 . . ?
C22A C23A C18A 120.0 . . ?
C22A C23A H23A 120.0 . . ?
C23A C22A H22A 120.0 . . ?
C21A C22A C23A 120.0 . . ?
C21A C22A H22A 120.0 . . ?
C22A C21A H21A 120.0 . . ?
C22A C21A C20A 120.0 . . ?
C20A C21A H21A 120.0 . . ?
C21A C20A H20A 120.0 . . ?
C19A C20A C21A 120.0 . . ?
C19A C20A H20A 120.0 . . ?
C18A C19A Cl2A 126.7(11) . . ?
C20A C19A Cl2A 113.1(11) . . ?
C20A C19A C18A 120.0 . . ?

loop_
_geom_torsion_atom_site_label_1
_geom_torsion_atom_site_label_2
_geom_torsion_atom_site_label_3
_geom_torsion_atom_site_label_4
_geom_torsion
_geom_torsion_site_symmetry_1
_geom_torsion_site_symmetry_2
_geom_torsion_site_symmetry_3
_geom_torsion_site_symmetry_4
_geom_torsion_publ_flag
Cu1 O1 C10 O2 0.1(6) . . . . ?
Cu1 O1 C10 C11 -177.1(2) . . . . ?
Cu1 O1 C10 C11A 158.4(7) . . . . ?
Cu1 O2 C10 O1 0.8(6) 5_655 . . . ?
Cu1 O2 C10 C11 178.0(2) 5_655 . . . ?
Cu1 O2 C10 C11A -154.2(9) 5_655 . . . ?
Cu1 O3 C17 O4 4.2(6) . . . . ?
Cu1 O3 C17 C18 -171.1(2) . . . . ?
Cu1 O3 C17 C18A 165.7(8) . . . . ?
Cu1 O4 C17 O3 -1.9(6) 5_655 . . . ?
Cu1 O4 C17 C18 173.4(2) 5_655 . . . ?
Cu1 O4 C17 C18A -163.3(7) 5_655 . . . ?
Cu1 N1 N2 C4 178.6(3) . . . . ?
Cu1 N1 N2 C6 -5.8(6) . . . . ?
Cu1 N1 C2 C1 3.8(7) . . . . ?
Cu1 N1 C2 C3 -178.8(3) . . . . ?
Cu1 N1A N2A C4A -178(2) . . . . ?
Cu1 N1A N2A C6A 4(3) . . . . ?
Cu1 N1A C2A C1A -3(5) . . . . ?
Cu1 N1A C2A C3A 179(2) . . . . ?
O1 C10 C11 C12 -114.0(4) . . . . ?
O1 C10 C11 C16 64.7(4) . . . . ?
O1 C10 C11A C12A 84.8(12) . . . . ?
O1 C10 C11A C16A -100.5(16) . . . . ?
O2 C10 C11 C12 68.5(4) . . . . ?
O2 C10 C11 C16 -112.7(4) . . . . ?
O2 C10 C11A C12A -116.0(12) . . . . ?
O2 C10 C11A C16A 58.7(19) . . . . ?
O3 C17 C18 C19 -61.2(4) . . . . ?
O3 C17 C18 C23 113.7(3) . . . . ?
O3 C17 C18A C23A -52.6(18) . . . . ?
O3 C17 C18A C19A 128.0(10) . . . . ?
O4 C17 C18 C19 123.0(3) . . . . ?
O4 C17 C18 C23 -62.1(4) . . . . ?
O4 C17 C18A C23A 110.7(15) . . . . ?
O4 C17 C18A C19A -68.6(13) . . . . ?
N1 N2 C4 C3 0.5(6) . . . . ?
N1 N2 C4 C5 178.3(5) . . . . ?
N1 N2 C6 C7 111.4(5) . . . . ?
N1 C2 C3 C4 0.3(6) . . . . ?
N2 N1 C2 C1 -177.4(5) . . . . ?
N2 N1 C2 C3 0.0(5) . . . . ?
N2 C6 C7 C7 140.2(6) . . . 2_545 ?
N2 C6 C7 C8 -44.0(7) . . . . ?
C1 C2 C3 C4 177.5(6) . . . . ?
C2 N1 N2 C4 -0.3(5) . . . . ?
C2 N1 N2 C6 175.4(4) . . . . ?
C2 C3 C4 N2 -0.5(6) . . . . ?
C2 C3 C4 C5 -178.1(6) . . . . ?
C4 N2 C6 C7 -73.7(6) . . . . ?
C6 N2 C4 C3 -174.9(4) . . . . ?
C6 N2 C4 C5 2.9(8) . . . . ?
C6 C7 C8 C9 -178.0(6) . . . . ?
C7 C7 C8 C9 -2.1(10) 2_545 . . . ?
C7 C8 C9 C9 2.4(11) . . . 2_545 ?
N1A N2A C4A C3A 1(4) . . . . ?
N1A N2A C4A C5A -180(3) . . . . ?
N1A N2A C6A C7A -109(2) . . . . ?
N1A C2A C3A C4A -3(4) . . . . ?
N2A N1A C2A C1A -178(3) . . . . ?
N2A N1A C2A C3A 4(3) . . . . ?
N2A C6A C7A C7A -150(3) . . . 2_545 ?
N2A C6A C7A C8A 54(3) . . . . ?
C1A C2A C3A C4A 179(3) . . . . ?
C2A N1A N2A C4A -3(3) . . . . ?
C2A N1A N2A C6A 179.8(19) . . . . ?
C2A C3A C4A N2A 2(4) . . . . ?
C2A C3A C4A C5A -178(4) . . . . ?
C4A N2A C6A C7A 74(3) . . . . ?
C6A N2A C4A C3A 178(2) . . . . ?
C6A N2A C4A C5A -2(5) . . . . ?
C6A C7A C8A C9A 178(3) . . . . ?
C7A C7A C8A C9A 22(5) 2_545 . . . ?
C7A C8A C9A C9A -10(6) . . . 2_545 ?
C10 C11 C12 Cl1 1.0(4) . . . . ?
C10 C11 C12 C13 178.8(4) . . . . ?
C10 C11 C16 C15 -178.8(4) . . . . ?
C10 C11A C12A Cl1A -17(2) . . . . ?
C10 C11A C12A C13A 175.3(18) . . . . ?
C10 C11A C16A C15A -174(2) . . . . ?
Cl1 C12 C13 C14 177.8(3) . . . . ?
C11 C12 C13 C14 0.0 . . . . ?
C12 C11 C16 C15 0.0 . . . . ?
C12 C13 C14 C15 0.0 . . . . ?
C13 C14 C15 C16 0.0 . . . . ?
C14 C15 C16 C11 0.0 . . . . ?
C16 C11 C12 Cl1 -177.7(3) . . . . ?
C16 C11 C12 C13 0.0 . . . . ?
Cl1A C12A C13A C14A -169.0(18) . . . . ?
C11A C12A C13A C14A 0.0 . . . . ?
C12A C11A C16A C15A 0.0 . . . . ?
C12A C13A C14A C15A 0.0 . . . . ?
C13A C14A C15A C16A 0.0 . . . . ?
C14A C15A C16A C11A 0.0 . . . . ?
C16A C11A C12A Cl1A 167(2) . . . . ?
C16A C11A C12A C13A 0.0 . . . . ?
C17 C18 C19 Cl2 -6.4(4) . . . . ?
C17 C18 C19 C20 174.8(3) . . . . ?
C17 C18 C23 C22 -174.9(3) . . . . ?
C17 C18A C23A C22A -179(2) . . . . ?
C17 C18A C19A Cl2A 5.1(19) . . . . ?
C17 C18A C19A C20A 179.4(18) . . . . ?
Cl2 C19 C20 C21 -178.8(3) . . . . ?
C18 C19 C20 C21 0.0 . . . . ?
C19 C18 C23 C22 0.0 . . . . ?
C19 C20 C21 C22 0.0 . . . . ?
C20 C21 C22 C23 0.0 . . . . ?
C21 C22 C23 C18 0.0 . . . . ?
C23 C18 C19 Cl2 178.7(3) . . . . ?
C23 C18 C19 C20 0.0 . . . . ?
C18A C23A C22A C21A 0.0 . . . . ?
C23A C18A C19A Cl2A -174(2) . . . . ?
C23A C18A C19A C20A 0.0 . . . . ?
C23A C22A C21A C20A 0.0 . . . . ?
C22A C21A C20A C19A 0.0 . . . . ?
C21A C20A C19A Cl2A 175.0(18) . . . . ?
C21A C20A C19A C18A 0.0 . . . . ?
C19A C18A C23A C22A 0.0 . . . . ?

_shelx_res_file                  
;
TITL DARKWA133 IN P4(2)/N
    darkwa133.res
    created by SHELXL-2018/3 at 15:31:37 on 07-Dec-2020
CELL 1.54178 16.2772 16.2772 17.3126 90 90 90
ZERR 4 0.0002 0.0002 0.0002 0 0 0
LATT 1
SYMM 0.5-X,0.5-Y,+Z
SYMM -Y,0.5+X,0.5+Z
SYMM 0.5+Y,-X,0.5+Z
SFAC C H Cl Cu N O
UNIT 184 152 16 8 16 32
EQIV $1 0.5-X,-0.5-Y,+Z
DFIX 1.39 0.005 C9A C9A_$1 C7A C7A_$1 C9A C8A C8A C7A
SADI Cu1 N1 Cu1 N1A
EADP N1 N1A
EADP Cl1 Cl1A
EADP N2 N2A
EADP Cl2 Cl2A
EADP C1 C1A
EADP C2 C2A
EADP C3 C3A
EADP C4 C4A
EADP C5 C5A
EADP C6 C6A
EADP C7 C7A
EADP C8 C8A
EADP C9 C9A
EADP C11 C11A
EADP C12 C12A
EADP C13 C13A
EADP C14 C14A
EADP C15 C15A
EADP C16 C16A
EADP C18 C18A
EADP C19 C19A
EADP C20 C20A
EADP C21 C21A
EADP C22 C22A
EADP C23 C23A
SADI 0.005 Cl1A C12A Cl1 C12 Cl2 C19 Cl2A C19A
SADI 0.005 C11A C10 C11 C10 C18 C17 C18A C17

L.S. 25
PLAN  12
SIZE 0.13 0.27 0.31
TEMP -173.15
CONF
BOND $H
HTAB
WPDB -2
BOND
MORE -1
fmap 2.0
acta
TWIN 0 1 0 1 0 0 0 0 -1 2
OMIT 4 4 6
OMIT 6 6 1
OMIT 0 1 1
OMIT 0 1 2
OMIT 0 2 6
OMIT 1 1 0
REM <olex2.extras>
REM <HklSrc "%.\\inverted.hkl">
REM </olex2.extras>

WGHT    0.131300    3.486000
BASF   0.46270
FVAR       0.06268   0.85042
CU1   4    0.417484   -0.006539   -0.004749    11.00000    0.02313    0.01574 =
         0.01805   -0.00051    0.00048    0.00621
O1    6    0.429441    0.082116   -0.080775    11.00000    0.03551    0.02793 =
         0.02974    0.01057   -0.00899    0.00248
O2    6    0.565329    0.093701   -0.071995    11.00000    0.03467    0.03735 =
         0.03815    0.02000    0.00269    0.00600
O3    6    0.421301    0.076181    0.077704    11.00000    0.02863    0.03501 =
         0.02624   -0.01258    0.00357    0.00769
O4    6    0.557759    0.085165    0.088096    11.00000    0.02756    0.03305 =
         0.03181   -0.01349    0.00179    0.00181
SAME 0.02 0.005 N1A N2A C1A C2A C3A C4A C5A C6A C7A C8A C9A
PART 1
N1    5    0.282375   -0.010272   -0.016990    21.00000    0.02668    0.01237 =
         0.01787    0.00030    0.00302    0.00054
N2    5    0.236200   -0.080220   -0.017845    21.00000    0.03307    0.01560 =
         0.02622    0.00044    0.00975   -0.00357
C1    1    0.255996    0.138309   -0.027892    21.00000    0.02632    0.01973 =
         0.06332   -0.00495   -0.00193    0.00369
AFIX 137
H1A   2    0.208086    0.174681   -0.025474    21.00000   -1.50000
H1B   2    0.285245    0.147283   -0.076645    21.00000   -1.50000
H1C   2    0.292787    0.150288    0.015477    21.00000   -1.50000
AFIX   0
C2    1    0.228694    0.051986   -0.023427    21.00000    0.01873    0.02339 =
         0.02748    0.00277   -0.00056    0.00720
C3    1    0.148831    0.021400   -0.028389    21.00000    0.02005    0.03506 =
         0.04438    0.00131    0.00095   -0.00111
AFIX  43
H3    2    0.099632    0.052314   -0.033550    21.00000   -1.20000
AFIX   0
C4    1    0.155919   -0.062972   -0.024267    21.00000    0.02803    0.03008 =
         0.03954    0.00229    0.00675   -0.00550
C5    1    0.090318   -0.128746   -0.028908    21.00000    0.03787    0.05167 =
         0.05940    0.00878    0.00349   -0.02591
AFIX 137
H5A   2    0.037175   -0.103212   -0.040374    21.00000   -1.50000
H5B   2    0.087020   -0.157791    0.020579    21.00000   -1.50000
H5C   2    0.104301   -0.167803   -0.069932    21.00000   -1.50000
AFIX   0
C6    1    0.272981   -0.161596   -0.017745    21.00000    0.04330    0.01669 =
         0.03260   -0.00020    0.01264   -0.00323
AFIX  23
H6A   2    0.332862   -0.156190   -0.026374    21.00000   -1.20000
H6B   2    0.249965   -0.193706   -0.061222    21.00000   -1.20000
AFIX   0
C7    1    0.258619   -0.208478    0.057068    21.00000    0.02929    0.02638 =
         0.03212    0.00140    0.00483   -0.00234
C8    1    0.268428   -0.167671    0.127438    21.00000    0.05407    0.03169 =
         0.03595   -0.00538    0.01218   -0.00953
AFIX  43
H8    2    0.282144   -0.110942    0.127656    21.00000   -1.20000
AFIX   0
C9    1    0.258380   -0.208989    0.197425    21.00000    0.04714    0.05410 =
         0.02581   -0.01020    0.00416   -0.01385
AFIX  43
H9    2    0.263201   -0.180061    0.244868    21.00000   -1.20000
AFIX   0

PART 2
N1A   5    0.282316   -0.011979    0.013869   -21.00000    0.02668    0.01237 =
         0.01787    0.00030    0.00302    0.00054
N2A   5    0.235058   -0.081968    0.015764   -21.00000    0.03307    0.01560 =
         0.02622    0.00044    0.00975   -0.00357
C1A   1    0.256282    0.137216    0.017357   -21.00000    0.02632    0.01973 =
         0.06332   -0.00495   -0.00193    0.00369
AFIX 137
H1AA  2    0.209378    0.171768    0.003066   -21.00000   -1.50000
H1AB  2    0.300211    0.144018   -0.020819   -21.00000   -1.50000
H1AC  2    0.276462    0.153539    0.068433   -21.00000   -1.50000
AFIX   0
C2A   1    0.230408    0.050486    0.019450   -21.00000    0.01873    0.02339 =
         0.02748    0.00277   -0.00056    0.00720
C3A   1    0.149622    0.020791    0.029895   -21.00000    0.02005    0.03506 =
         0.04438    0.00131    0.00095   -0.00111
AFIX  43
H3A   2    0.101313    0.052368    0.038064   -21.00000   -1.20000
AFIX   0
C4A   1    0.155470   -0.062780    0.025799   -21.00000    0.02803    0.03008 =
         0.03954    0.00229    0.00675   -0.00550
C5A   1    0.088872   -0.128521    0.030694   -21.00000    0.03787    0.05167 =
         0.05940    0.00878    0.00349   -0.02591
AFIX 137
H5AA  2    0.037408   -0.103515    0.048311   -21.00000   -1.50000
H5AB  2    0.105798   -0.171195    0.067317   -21.00000   -1.50000
H5AC  2    0.080627   -0.153085   -0.020402   -21.00000   -1.50000
AFIX   0
C6A   1    0.270014   -0.163135    0.010816   -21.00000    0.04330    0.01669 =
         0.03260   -0.00020    0.01264   -0.00323
AFIX  23
H6AA  2    0.248217   -0.196727    0.053857   -21.00000   -1.20000
H6AB  2    0.330243   -0.158910    0.017715   -21.00000   -1.20000
AFIX   0
C7A   1    0.252725   -0.207358   -0.064773   -21.00000    0.02929    0.02638 =
         0.03212    0.00140    0.00483   -0.00234
C8A   1    0.272883   -0.169821   -0.134426   -21.00000    0.05407    0.03169 =
         0.03595   -0.00538    0.01218   -0.00953
AFIX  43
H8A   2    0.295739   -0.116124   -0.133750   -21.00000   -1.20000
AFIX   0
C9A   1    0.260533   -0.208656   -0.204992   -21.00000    0.04714    0.05410 =
         0.02581   -0.01020    0.00416   -0.01385
AFIX  43
H9A   2    0.266367   -0.179324   -0.252113   -21.00000   -1.20000
AFIX   0
PART 0
C10   1    0.496064    0.113138   -0.098630    11.00000    0.03975    0.02213 =
         0.01832    0.00634   -0.00010    0.00226
PART 1
CL1   3    0.570655    0.085153   -0.258197    21.00000    0.06634    0.03633 =
         0.02757   -0.00091    0.00555    0.00460
AFIX  66
C11   1    0.491053    0.183711   -0.155755    21.00000    0.04668    0.01715 =
         0.01867    0.00372   -0.00396    0.00470
C12   1    0.524395    0.175513   -0.229267    21.00000    0.05609    0.03045 =
         0.02183    0.00337   -0.00557    0.00083
C13   1    0.518278    0.239715   -0.281893    21.00000    0.06818    0.04385 =
         0.02206    0.01013   -0.00338   -0.00022
AFIX  43
H13   2    0.541066    0.234112   -0.332136    21.00000   -1.20000
AFIX  65
C14   1    0.478820    0.312116   -0.261007    21.00000    0.07089    0.03543 =
         0.03656    0.02006   -0.00622    0.00227
AFIX  43
H14   2    0.474639    0.355995   -0.296975    21.00000   -1.20000
AFIX  65
C15   1    0.445478    0.320315   -0.187495    21.00000    0.08204    0.03513 =
         0.04243    0.01351   -0.00720    0.01553
AFIX  43
H15   2    0.418509    0.369798   -0.173221    21.00000   -1.20000
AFIX  65
C16   1    0.451594    0.256114   -0.134868    21.00000    0.07580    0.03114 =
         0.02599    0.01118   -0.00668    0.00354
AFIX  43
H16   2    0.428806    0.261718   -0.084626    21.00000   -1.20000
AFIX   0

PART 2
CL1A  3    0.404623    0.269953   -0.088860   -21.00000    0.06634    0.03633 =
         0.02757   -0.00091    0.00555    0.00460
AFIX  66
C11A  1    0.484463    0.152741   -0.177656   -21.00000    0.04668    0.01715 =
         0.01867    0.00372   -0.00396    0.00470
C12A  1    0.452154    0.231300   -0.169402   -21.00000    0.05609    0.03045 =
         0.02183    0.00337   -0.00557    0.00083
C13A  1    0.442085    0.281232   -0.233843   -21.00000    0.06818    0.04385 =
         0.02206    0.01013   -0.00338   -0.00022
AFIX  43
H13A  2    0.420004    0.334923   -0.228202   -21.00000   -1.20000
AFIX  65
C14A  1    0.464325    0.252606   -0.306538   -21.00000    0.07089    0.03543 =
         0.03656    0.02006   -0.00622    0.00227
AFIX  43
H14A  2    0.457443    0.286732   -0.350581   -21.00000   -1.20000
AFIX  65
C15A  1    0.496633    0.174047   -0.314793   -21.00000    0.08204    0.03513 =
         0.04243    0.01351   -0.00720    0.01553
AFIX  43
H15A  2    0.511833    0.154483   -0.364477   -21.00000   -1.20000
AFIX  65
C16A  1    0.506702    0.124114   -0.250353   -21.00000    0.07580    0.03114 =
         0.02599    0.01118   -0.00668    0.00354
AFIX  43
H16A  2    0.528784    0.070423   -0.255995   -21.00000   -1.20000
AFIX   0
PART 0
C17   1    0.485084    0.102940    0.107943    11.00000    0.03092    0.02026 =
         0.01684   -0.00553    0.00286    0.00469
PART 1
CL2   3    0.398467    0.269320    0.088176    21.00000    0.06379    0.02933 =
         0.03730    0.00061   -0.00546    0.00649
AFIX  66
C18   1    0.475405    0.157073    0.178702    21.00000    0.02910    0.02658 =
         0.01955   -0.00573    0.00264   -0.00032
C19   1    0.432964    0.231038    0.174465    21.00000    0.04099    0.02925 =
         0.03106   -0.00201    0.00206   -0.00315
C20   1    0.418993    0.276633    0.241068    21.00000    0.05727    0.03344 =
         0.03830   -0.00639    0.00046    0.00506
AFIX  43
H20   2    0.389987    0.327185    0.238172    21.00000   -1.20000
AFIX  65
C21   1    0.447463    0.248264    0.311908    21.00000    0.06379    0.04621 =
         0.03387   -0.01556    0.00090    0.00418
AFIX  43
H21   2    0.437915    0.279427    0.357428    21.00000   -1.20000
AFIX  65
C22   1    0.489904    0.174299    0.316145    21.00000    0.06259    0.06281 =
         0.02839   -0.01111   -0.00830    0.00917
AFIX  43
H22   2    0.509362    0.154910    0.364561    21.00000   -1.20000
AFIX  65
C23   1    0.503875    0.128703    0.249543    21.00000    0.04537    0.03372 =
         0.02769   -0.00337   -0.00496   -0.00193
AFIX  43
H23   2    0.532882    0.078151    0.252439    21.00000   -1.20000
AFIX   0

PART 2
CL2A  3    0.562537    0.089120    0.263643   -21.00000    0.06379    0.02933 =
         0.03730    0.00061   -0.00546    0.00649
AFIX  66
C18A  1    0.474958    0.180677    0.156030   -21.00000    0.02910    0.02658 =
         0.01955   -0.00573    0.00264   -0.00032
C23A  1    0.438733    0.254559    0.134558   -21.00000    0.04537    0.03372 =
         0.02769   -0.00337   -0.00496   -0.00193
AFIX  43
H23A  2    0.415930    0.260606    0.084368   -21.00000   -1.20000
AFIX  65
C22A  1    0.435873    0.319593    0.186523   -21.00000    0.06259    0.06281 =
         0.02839   -0.01111   -0.00830    0.00917
AFIX  43
H22A  2    0.411115    0.370087    0.171847   -21.00000   -1.20000
AFIX  65
C21A  1    0.469237    0.310745    0.259960   -21.00000    0.06379    0.04621 =
         0.03387   -0.01556    0.00090    0.00418
AFIX  43
H21A  2    0.467282    0.355193    0.295475   -21.00000   -1.20000
AFIX  65
C20A  1    0.505462    0.236864    0.281432   -21.00000    0.05727    0.03344 =
         0.03830   -0.00639    0.00046    0.00506
AFIX  43
H20A  2    0.528265    0.230817    0.331623   -21.00000   -1.20000
AFIX  65
C19A  1    0.508323    0.171829    0.229469   -21.00000    0.04099    0.02925 =
         0.03106   -0.00201    0.00206   -0.00315
AFIX   0
HKLF 4


REM  DARKWA133 IN P4(2)/N
REM wR2 = 0.174521, GooF = S = 1.09397, Restrained GooF = 1.09216 for all data
REM R1 = 0.064795 for 4331 Fo > 4sig(Fo) and 0.065870 for all 4450 data
REM 322 parameters refined using 42 restraints

END

WGHT      0.1312      3.4882

REM Instructions for potential hydrogen bonds
EQIV $3 -x+1/2, -y+1/2, z
HTAB C1 Cl2_$3
HTAB C1 O1
HTAB C1 O3
HTAB C1 Cl2
EQIV $2 -x+1, -y, -z
HTAB C6 O2_$2
HTAB C6 O4_$2
HTAB C1A Cl1A_$3
HTAB C1A O1
HTAB C1A Cl1A
HTAB C6A O2_$2
EQIV $4 -y+1/2, x, -z-1/2
HTAB C13 N2_$4

REM Highest difference peak  1.668,  deepest hole -0.786,  1-sigma level  0.151
Q1    1   0.4160 -0.0025  0.0263  11.00000  0.05    1.67
Q2    1   0.5689  0.1207  0.2537  11.00000  0.05    0.95
Q3    1   0.3984  0.2531 -0.1247  11.00000  0.05    0.71
Q4    1   0.4436  0.0836  0.1000  11.00000  0.05    0.66
Q5    1   0.5860  0.0666  0.2626  11.00000  0.05    0.62
Q6    1   0.5436  0.1081  0.0801  11.00000  0.05    0.62
Q7    1   0.5380  0.0775  0.2749  11.00000  0.05    0.60
Q8    1   0.5557  0.0772 -0.1055  11.00000  0.05    0.58
Q9    1   0.5464  0.0996 -0.0968  11.00000  0.05    0.57
Q10   1   0.4171  0.3084 -0.2530  11.00000  0.05    0.52
Q11   1   0.4774  0.2670  0.2667  11.00000  0.05    0.49
Q12   1   0.2667 -0.0428  0.0021  11.00000  0.05    0.48
;
_shelx_res_checksum              77909
_olex2_submission_special_instructions 'No special instructions were received'
loop_
_twin_individual_id
_twin_individual_mass_fraction_refined
1 0.537(2)
2 0.463(2)

_vrf_PLAT094_darkwa133           
;
PROBLEM: Ratio of Maximum / Minimum Residual Density ....       2.12 Report
RESPONSE: The highest peak of electron density (ca. 1.7 e/A^3) is near the
Cu atom. This peak is considered noise as it was not possible a 
satisfactory disorder model for the Cu atom. 
;
_vrf_PLAT911_darkwa133           
;
PROBLEM: Missing FCF Refl Between Thmin & STh/L=    0.600          4 Report
RESPONSE: Seveal reflections were excluded during the data integration and
refinement stage on statistical grounds. 
;
